# Supplementary material for: Retention in care among HIV-infected pregnant and breastfeeding women on lifelong antiretroviral therapy in Uganda: A retrospective cohort study
Source: PLoS One. 2017 Dec 22;12(12):e0187605. doi: 10.1371/journal.pone.0187605 (PMC5741223; doi:10.1371/journal.pone.0187605)
Supplement: S1 Appendix — (XLSX) [file pone.0187605.s001.xlsx]

## Sheet: Sheet1
PAIRID	age_mother	Q2N	Q3AN	Q3BN	CD4_ART_initiation	Q5AN	Q5BN	start_ARTregimen	Q6N	current_regimen	Q7N	Q8AN	Q8A1	lastCD4_count	Q8BN	Q9AN	TBassessment_result	Q10AN	functionalstatus_result	Q11AN	whostage_result	adherence_ARVs	currentstatus	Q13BN	Q13BNA	Q14V12	Q14V13	Q14V14	Q14V21	Q14V22	Q14V23	Q14V24	Q14V31	Q14V32	Q14V33	Q14V34	Q14V41	Q14V42	Q14V43	Q14V44	Q14V51	Q14V52	Q14V53	Q14V54	Q14V61	Q14V62	Q14V63	Q14V64	Q14V71
1	17				405			TDF/3TC/EFU		TDF/3TC/EFU		Yes			Yes		No signs		W=Working		Stage II	Good	Lost to follow up				19394		19394		19422		19422		19450		19450		19478		19478		19506		19506		19534		19534
2	36				954			TDF/3TC/EFV		TDF/3TC/EFV				1223			No signs		W=Working		Stage I	Good	Alive and on treatment				19400		19401		19429		19429		19485		19485		19541		19566		19597		19597		19653		19660
3	24				707			TDF/3TC/EFV		TDF/3TC/EFV				794			No signs		W=Working		Stage II	Good	Alive and on treatment				19389		19389		19417		19417		19471		19471		19527		19527		19585		19585		19641		19641
4	30				416			TDF/3TC/NVP		TDF/3TC/NVP				440			No signs		W=Working		Stage II	Good	Alive and on treatment				19417		19417		19445		19445		19473		19473		19535		19535		19597		19597		19653		19653
5	26				380			TDF/3TC/EFV		TDF/3TC/EFV				643			No signs		W=Working		Stage II	Good	Alive and on treatment				19394		19396		19424		19422		19478		19480		19536		19550		19606		19606		19662		19667
6	24	Yes			363			TDF/3TC/EFV		TDF/3TC/EFV				713			No signs		W=Working		Stage II	Good	Alive and on treatment				19326		19326		19380		19014		19408		19408		19436		19436		19464		19464		19492		19857
7	24	Yes			482			TDF/BTC/BFV		TDF/BTC/BFV				404			No signs		W=Working		Stage II	Good	Alive and on treatment				19375		19361		19389		19389		19417		19417		19445		19445		19476		19476		19501		19501
8	23					Yes	Yes	TDF/3TC/EVF		TDF/3TC/EFV				673			No signs		W=Working		Stage I	Good	Alive and on treatment				19389		19464		19520		19520		19548		19548		19604		19576		19632		19632		19660		19660
9	36				484			TDF/3TC/EFV		TDF/3TC/EFV				1216			No signs		W=Working		Stage I	Good	Alive and on treatment				19466		19466		19494		19494		19522		19534		19562		19562		19618		19618		19662		19662
10	25				482			TDF/3TC/EFV				Yes			Yes		No signs		W=Working		Stage II	Good	Alive and on treatment				19361		19379		19438		19424		19452		19452		19480		19480		19508		19534		19562		19562
11					495			TDF/3TC/EFV		TDF/3TC/EFV				963			No signs		W=Working		Stage II	Good	Alive and on treatment				19408		19408		19436		19436		19466		19466		19520		19520		19576		19576		19632		19632
12	29				347			TDF/3TC/EFV		TDF/3TC/EFV				660			No signs		W=Working		Stage I	Good	Alive and on treatment				19410		19408		19464		19487		19543		19543		19599		19611		19639		19639		19667		19667
31	29				570			TDF/3TC/EFV		TDF/3TC/EFV				787			No signs		W=Working		Stage I	Good	Alive and on treatment				19429		19431		19459		19457		19485		19485		19548		19550		19576		19576		19606		19611
14	34				529			TDF/3TC/EFV		TDF/3TC/EFV				404			No signs		W=Working		Stage II	Good	Alive and on treatment				19466		19529		19557		19557		19585		19592		19648		19648		19704		19704		19760		19760
15	26				783			TDF/3TC/EFV		TDF/3TC/EFV				1370			No signs		W=Working		Stage II	Good	Alive and on treatment				19403		19403		19459		19459		19487		19487		19515		19522		19550		19562		19618		19618
16	27	Yes	Yes		392			TDF/3TC/EFV		TDF/ETC/EFV				516			No signs		W=Working		Stage II	Poor	Alive and on treatment				19403		19403		19431		19432		19459		19494		19522		19522		19578		19578		19634		19634
17	18				904			TDF/3TC/EFV		TDF/3TC/EFV				318			No signs		W=Working		Stage II	Good	Alive and on treatment				19436		19436		19464		19464		19520		19527		19583		19583		19639		19639		19695		19702
18	21				361			TDF/3TC/EFV		TDF/3TC/EFV				757			No signs		W=Working		Stage II	Good	Alive and on treatment				19394		19394		19422		19422		19449		19452		19480		19485		19513		19513		19569		19569
19	27				787			TDF/3TC/EFV		TDF/3TC/EFV				1433			No signs		W=Working		Stage II	Good	Alive and on treatment				19452		19452		19508		19508		19564		19564		19620		19620		19676		19676		19732		19732
20	25				599			TDF/3TC/EFV		TDF/3TC/EFV				1020			No signs		W=Working		Stage II	Good	Alive and on treatment				19394		19401		19429		19429		19457		19457		19513		19513		19569		19571		19627		19627
21	30				501			TDF/3TC/EFV		TDF/3TC/EFV				883			No signs		W=Working		Stage II	Good	Alive and on treatment				19404		19404		19422		19422		19450		19450		19478		19843		19506		19513		19541		19541
22	21				884			TDF/3TC/ETV		TDF/3TC/EFV				1374			No signs		W=Working		Stage II	Good	Alive and on treatment				19389		19389		19417		19417		19445		19445		19473		19487		19515		19515		19543		19543
23	32					Yes	Yes	TDF/3TC/EFV		TDF/3TC/EFV				316			No signs		W=Working		Stage II	Good	Alive and on treatment				19424		19424		19452		19452		19453		19480		19508		19508		19564		19564		19610		19610
24	35				1180			TDF/3TC/ETV		TDF/3TC/EFV				395			No signs		W=Working		Stage II	Good	Alive and on treatment				19389		19417		19445		19445		19501		19501		19529		19541		19569		19569		19597		19597
25	21				236			TDF/3TC/EFV		TDF/3TC/2014				673			No signs		W=Working		Stage I	Good	Alive and on treatment				19396		19396		19424		19424		19452		19452		19480		19480		19508		19494		19508		19508
26	19				1213			TDF/3TC/EFV		TDF/3TC/EFV		Yes			Yes		No signs		W=Working		Stage I	Good	Alive and on treatment				19331		19333		19361		19361		19389		19389		19417		19417		19443		19443		19471		19471
27	34				369			TDF/3TC/EFV		TDF/3TC/EFV				441			No signs		W=Working		Stage II	Good	Alive and on treatment				19389		19367		19394		19396		19424		19424		19452		19452		19485		19487		19541		19541
28	19				923			TDF/3TC/EFV		TDF/3TC/EFV		Yes			Yes		No signs		W=Working		Stage I	Not documented	Lost to follow up				19389
29	32				713			TDF/3TC/EFV		TDF/3TC/EFV				612			No signs		W=Working		Stage I	Good	Alive and on treatment					Yes	19464		19520		19520		19576		19578		19634		19634		19690		19690		19746		20050
30	23				538			TDF/3TC/EFV		TDF/3TC/EFV				1064			No signs		W=Working		Stage II	Good	Alive and on treatment				19394		19401		19429		19529		19557		19557		19588		19585		19697		19697		19726		19726
34	31				485			TDF/3TC/EFV		TDF/3TC/EFV				670			No signs		W=Working		Stage II	Good	Alive and on treatment				19445		19445		19473		19473		19501		19501		19529		19529		19557		19557		19576		19576
33	24	Yes			366			TDF/3TC/EFV		TDF/3TC/EFV				564			No signs		W=Working		Stage II	Good	Alive and on treatment				18962		18962		18990		18990		19046		19046		19102		19102		19158		19158		19214		19214
32	23	Yes			616			TDF/3TC/EFV		TDF/3TC/EFV				1266			No signs		W=Working		Stage I	Good	Alive and on treatment				19452		19452		19480		19480		19508		19508		19536		19536		19592		19592		19648		19648
13	19	Yes			280				Yes	TDF/3TC/EFV				219			No signs		W=Working		Stage I	Good	Alive and on treatment				19408		19408		19436		19436		19464		19464		19492		19492		19520		19520		19548		19548
1		Yes				Yes	Yes	TDF/3TC/EFV		TDF/3TC/EFV				468			No signs		W=Working		Stage I	Not documented	Lost to follow up				19479		19499		19510		19510		19612		19667		19759		19774		19857
2	23					Yes	Yes	TDF/3TC/EFV		TDF/3TC/EFV			Yes		Yes	Yes	Not documented	Yes	Not documented	Yes	Not documented	Not documented	Lost to follow up				19402
3	28	Yes			471			TDF/3TC/2014		TDF/3TC/EFV				716			No signs		W=Working		Stage I	Good	Alive and on treatment				19416		19506		19535		19535		19591		19597		19654		19653		19710		19709		19766		19765
4	21					Yes	Yes	TDF/3TC/EFV		TDF/3TC/EFV				891			No signs		W=Working		Stage I	Good	Alive and on treatment				19388		19388		19506		19506		19535		19535		19591		19591		19647		19647		19703		19710
5	26				1003			TDF/3TC/EFV		TDF/3TC/EFV				371			No signs		W=Working		Stage I	Good	Alive and on treatment				19402		19442		19472		19472		19500		19500		19528		19528		19556		19592		19633		19639
6	38				378			TDF/3TC/EFV		TDF/3TC/EFV				1185			No signs		W=Working		Stage I	Not documented	Alive and on treatment				19410		19410		19442		19442		19471		19471		19500		19516		19542		19547		19605		19617
7	35				890			TDF/3TC/EFV		TDF/3TC/EFV				1092			No signs		W=Working		Stage I	Good	Alive and on treatment				19409		19409		19437		19437		19465		19465		19483		19483		19521		19521		19549		19549
8	32				627			TDF/3TC/EFV		TDF/3TC/EFV				576			No signs		W=Working		Stage I	Good	Alive and on treatment				19395		19437		19465		19465		19493		19493		19521		19524		19584		19584		19647		19525
9	20				518			TDF/3TC/EFV		TDF/3TC/EFV				970			No signs		W=Working		Stage I	Good	Alive and on treatment					Yes	19421			Yes	19473		19500		19500		19528		19556		19619		19605		19668		19668
10	21	Yes				Yes	Yes	TDF/3TC/EFV		TDF/3TC/EFV				713					W=Working		Stage I	Good	Alive and on treatment				19418		19479		19507		19500		19542		19584		19612		19612		19647		19678		19703		19710
11	26				85			TDF/3TC/EFV		TDF/3TC/EFV				960			No signs		W=Working		Stage II	Good	Alive and on treatment				19437		19437		19465		19465		19486		19493		19521		19521		19549		19549			Yes	19577
12	29					Yes	Yes	TDF/3TC/EFV		TDF/3TC/EFV		Yes			Yes		No signs		W=Working		Stage I	Not documented	Lost to follow up	Yes			19374
13	30	Yes			813			TDF/3TC/EFV		TDF/3TC/EFV				758			No signs		W=Working		Stage I	Fair	Alive and on treatment				19401		19408		19437		19444		19472		19472		19500		19500		19528		19528		19647		19703
14	19	Yes				Yes	Yes	TDF/3TC/EFV			Yes	Yes			Yes				W=Working		Stage I	Not documented	Lost to follow up				19395
15	30	Yes			848			TDF/3TC/EFV		TDF/3TC/EFV				1209					W=Working		Stage I	Good	Alive and on treatment					Yes	19458		19514		19514		19542		19544		19605		19604		19647		19668		19731		19731
16	22	Yes			660			TDF/3TC/EFV		TDF/3TC/EFV		Yes			Yes		No signs		W=Working		Stage I	Not documented	Lost to follow up				19332		19380		19395
17	32	Yes				Yes	Yes	TDF/3TC/EFV		TDF/3TC/EFV				1593			No signs		W=Working		Stage I	Good	Alive and on treatment				19402		19442		19473		19473		19501		19542		19605		19610		19668		19668		19731		19731
18	36	Yes				Yes	Yes	TDF/3TC/EFV		TDF/3TC/EFV		Yes			Yes		No signs		W=Working		Stage I	Good	Alive and on treatment				19423		19423		19472		19514		19542		19570		19571		20032		20060		20067		20095		20109
2	40				629			TDF/3TC/EFV		TDF/3TC/EFV				1076			No signs		W=Working		Stage I	Not documented	Alive and on treatment				19457		19457		19492		19520		19548		19548		19583		19583		19611		19611		19674		19674
1	31					Yes	Yes	TDF/3TC/EFV		TDF/3TC/EFV		Yes			Yes		No signs		W=Working		Stage I	Good	Alive and on treatment				19415		19548		19583		19583		19611		19611		19639		19700		19702		19702		19765		19765
1	52	Yes				Yes		TDF/3TC/EFV		TDF/ETC/EFV				122			No signs		W=Working		Stage II	Good	Alive and on treatment				19471		19471		19499		19499		19527		19534		19562		19562		19590		19590		19618		19618
2	28				546			TDF/3TC/EFV		TDF/3TC/EFV		Yes			Yes		No signs		W=Working		Stage II	Not documented	Lost to follow up				19436		19436		19478		19472		19500		19506		19534		19597		19625
3	28				422			TDF/3TC/EFV		TDF/3TC/EFV		Yes			Yes		No signs		W=Working		Stage I	Not documented	Lost to follow up				19402		19402		19443		19443		19472		19479		19506
4	24					Yes	Yes	TDF/3TC/EFV		TDF/3TC/EFV				846			No signs		W=Working		Stage II	Good	Alive and on treatment				19429		19429		19467		19467		19520		19520		19548		19548		19576		19590		19618		19618
5	26					Yes	Yes	TDF/3TC/EFV		TDF/3TC/EFV				1636			No signs		W=Working		Stage I	Good	Alive and on treatment				19443		19443		19471		19499		19555		19555		19583		19583		19611		19667		19695		19695
6	28				473			TDF/3TC/2013		TDF/3TC/EFV				766			No signs		W=Working		Stage II	Not documented	Alive and on treatment				19401		19432		19464		19464		19482		19520			Yes	19541		19569		19569		19583		19583
1	23		Yes		583			TDF/3TC/EFV		TDF/3TC/EFV				263			No signs		W=Working		Stage I	Good	Alive and on treatment				19471		19502		19530		19530		19558		19558		19618		19646		19674		19754		19779		19863
2	23	Yes				Yes	Yes	TDF/3TC/EFV		TDF/3TC/EFV		Yes			Yes		No signs		W=Working		Stage I	Good	Transfer out				19432		19432		19460		19495		19523		19523		19558		19566		19639		19793		19793		19849
3	40	Yes	Yes			Yes	Yes	TDF/3TC/EFV		TDF/3TC/EFV		Yes			Yes		No signs		W=Working		Stage I	Good	Lost to follow up				19460		19488		19488		19523		19523		19558						19558
4	24	Yes			524			TDF/3TC/EFV		TDF/3TC/EFV				760			No signs		W=Working		Stage II	Good	Transfer out				19446		19446		19474		19474		19499		19499		19515		19525		19562		19618		19667		19674
5	22	Yes	Yes			Yes	Yes	TDF/3TC/EFV		TDF/3TC/EFV				1219			No signs		W=Working		Stage I	Not documented	Alive and on treatment				19404		19404		19432		19432		19474		19474		19508		19569		19667		19667		19793		19793
6	30				587			AZT/3TC/NVP		AZT/3TC/NVP				361			No signs		W=Working		Stage II	Good	Alive and on treatment				19401			Yes	19576		19576		19583		19583		19618		19618		19646		19646		19674		19674
7	27				421			TDF/3TC/EFV		AZT/3TC/NVP				447			No signs		W=Working		Stage II	Good	Alive and on treatment				19401		19401		19429		19405		19422		20152		19443		20173		19478		19478		19534		19534
8	27		Yes			Yes	Yes	TDF/3TC/EFV		TDF/3TC/EFV		Yes			Yes		No signs		W=Working		Stage I	Good	Alive and on treatment				19432		19435		19460		19530		19558		19688		19737		20073		20101		20101
9	25					Yes	Yes	TDF/3TC/EFV		TDF/3TC/EFV				795			No signs		W=Working		Stage I	Good	Alive and on treatment				19425		19425		19460		19460		19495		19495		19523		19523		19558		19558		19572		19572
10	23		Yes			Yes	Yes	TDF/3TC/EFV		TDF/3TC/EFV				560			No signs		W=Working		Stage III	Good	Alive and on treatment				19464		19464		19492		19492		19520		19520		19548		19548		19576		19576		19611		19604
11	21	Yes				Yes	Yes	TDF/ETC/EFV		TDF/3TC/EFV		Yes			Yes		No signs		W=Working		Stage I	Not documented	Lost to follow up				19397		19397		19436		19436		19457		19457		19492		19492		19520		19520		19562
12	32	Yes	Yes			Yes	Yes	TDF/3TC/EFV		TDF/3TC/EFV				280			No signs		W=Working		Stage I	Good	Alive and on treatment				19408		19408		19464		19464		19492		19492		19548		19758		19786		19786		19791		19849
13	47	Yes			484			TDF/3TC/EFV		TDF/3TC/EFV							No signs		W=Working		Stage I	Good	Alive and on treatment				19422			Yes	19436		19436		19464		19464		19492		19492		19520		19520		19590
14	38	Yes			406			TDF/3TC/EFV		TDF/3TC/EFV				755			No signs		W=Working		Stage I	Good	Alive and on treatment				19429		19488		19516		19516		19639		19639		19674		19674		19643		19849		19905
1	27					Yes	Yes	TDF/3TC/EFT		TDF/3TC/EFV		Yes			Yes		No signs		W=Working		Stage I	Poor	Transfer out				19387		19388		19401		19401		19460		19512		19537
2	21					Yes	Yes	TDF/3TC/EFV		TDF/3TC/EFV		Yes			Yes		No signs		W=Working		Stage I	Good	Lost to follow up				19462		19462		19498		19498		19526		19535		19563		19552		19589		19589		19624		19624
3	32					Yes	Yes	TDF/3TC/EFV		TDF/ETC/EFV				611			No signs		W=Working		Stage I	Good	Alive and on treatment				19446		19437		19467		19467		19496		19496		19519		19519		19547		19547		19578		19578
4	20	Yes				Yes	Yes	TDF/3TC/EFV		TDF/3TC/EFV		Yes			Yes		No signs		W=Working		Stage I	Good	Lost to follow up				19424
7	28						Yes	TDF/3TC/EFV		TDF/3TC/EFV		Yes			Yes		No signs		W=Working		Stage I	Poor	Lost to follow up				19395		19395		19402		19509		19536		19536		19542		19542		19601		19598		19626
5	28	Yes				Yes	Yes	TDF/3TC/EFV		TDF/3TC/EFV		Yes			Yes		No signs		W=Working		Stage I	Good	Lost to follow up				19382		19453		19456
6	24				857			TDF/3TC/EFV		TDF/3TC/EFV				959			No signs		W=Working		Stage I	Good	Alive and on treatment				19446		19446		19506		19539			Yes	19542		19568		19568		19599		19599		19626		19626
8	26				841			TDF/3TC/EFV		TDF/3TC/EFV				1034			No signs		W=Working		Stage I	Good	Alive and on treatment				19403		19630		19629		19629		19690		19690		19753		19753		19781		19781		19809		19809
1	27				382			TDF/3TC/EFV		TDF/3TC/EFV				599			No signs		W=Working		Stage I	Good	Alive and on treatment				19404		19393		19421		19421		19512		19512		19535		19535		19624		19624		19712		19712
2	23				997			TDF/3TC/EFV		TDF/3TC/2013				732			No signs		W=Working		Stage I	Not documented	Transfer out			Yes	19554		19554		19642		19642		19670		19673		19701		19736		19820		19838		19929
3	28				520			TDF/3TC/EFV		TDF/3TC/EFV				508			No signs		W=Working		Stage I	Good	Alive and on treatment				19442		19442		19533		19533		19617		19617		19645		19645		19729		19729		19813		19813
4	29				316			TDF/3TC/EFV		TDF/3TC/EFV				426			No signs		W=Working		Stage I	Good	Alive and on treatment				19397		19397		19425		19460		19544		19544		19572		19572		19655		19635		19719		19719
5	35				665			TDF/3TC/EFV		TDF/3TC/EFV				654			No signs		W=Working		Stage I	Good	Alive and on treatment				19404		19404		19430		19430		19488		19488		19544		19544		19607		19579		19663		19645
6	17				687			TDF/3TC/EFV		TDF/3TC/EFV				735			No signs		W=Working		Stage I	Good	Alive and on treatment				19554		19554		19610		19610		19673		19673		19701		19701		19785		19785		19869		19869
7	25				256			TDF/3TC/EFV		TDF/3TC/EFV				485			No signs		W=Working		Stage I	Good	Alive and on treatment				19579		19579		19663		19663		19698		19698		19740		19740		19824		19824		19911		19911
8	24				254			TDF/3TC/EFV		TDF/3TC/EFV				545			No signs		W=Working		Stage I	Good	Alive and on treatment				19467		19467		19530		19530		19621		19621		19705		19705		19789		19789		19880		19880
9	39				607			TDF/3TC/EFV		TDF/3TC/EFV				617			No signs		W=Working		Stage I	Good	Alive and on treatment				19446		19446		19460		19460		19474		19474		19530		19530		19552		19552		19649		19649
10	21				351			TDF/3TC/EFV		TDF/3TC/EFV				473			No signs		W=Working		Stage I	Good	Alive and on treatment			Yes	19365		19365		19421		19442		19456		19624		19652		19652		19708		19708		19792		19792
11	21				498			TDF/3TC/EFV		TDF/3TC/EFV				848			No signs		W=Working		Stage I	Not documented	Alive and on treatment				19393		19393			Yes	19418		19446		19456		19484		19484		19568		19582		19610		19610
12	30				704			TDF/3TC/EFV		TDF/3TC/EFV				1102			Not documented		Not documented		Not documented	Good	Alive and on treatment			Yes	19400		19617		19673		19673		19729		19729		19813		19813		19869		19869		19960		19964
13	24				719			TDF/3TC/EFV		TDF/3TC/EFV				658			No signs		W=Working		Stage I	Good	Alive and on treatment			Yes	19488		19488		19544		19544		19628		19628		19656		19663		19691		19691		19747		19747
14	18				667			TDF/3TC/EFV		TDF/3TC/EFV				745			No signs		W=Working		Stage I	Good	Alive and on treatment				19386		19386		19435		19435		19442		19680		19736			Yes	19820		19820		19848		19848
15	28				1210			TDF/3TC/EFV		TDF/3TC/EFV				1272			No signs		W=Working		Stage I	Good	Alive and on treatment			Yes	19369		19382		19395		19395		19414		19414		19470		19470		19561		19586		19614		19617
16	20				618			TDF/3TC/EFV		TDF/3TC/EFV				865			No signs		W=Working		Stage I	Good	Alive and on treatment				19404		19414		19428		19432		19460		19467		19551		19554		19642		19666		19750		19754
1	28					Yes	Yes	TDF/3TC/EFV		TDF/3TC/EFV		Yes			Yes		No signs		W=Working		Stage I	Not documented	Lost to follow up				19373
2	30				1555			TDF/3TC/EFV		TDF/3TC/EFV				1091			No signs		W=Working		Stage I	Good	Alive and on treatment					Yes		Yes	19429		19429		19436		19436		19472		19472		19506		19506		19534		19534
3	32	Yes				Yes	Yes	TDF/3TC/EFV		TDF/3TC/EFV		Yes			Yes		No signs		W=Working		Stage I	Not documented	Dead				19376
4	20	Yes				Yes	Yes	TDF/3TC/EFV		TDF/3TC/EFV		Yes			Yes		No signs		W=Working		Stage I	Not documented	Lost to follow up				19395
5	26					Yes	Yes	19/3/2013		TDF/3TC/EFV		Yes			Yes	Yes	Not documented	Yes	Not documented		Stage I	Not documented	Lost to follow up				19436
6	24				691			TDF/3TC/EFV		TDF/3TC/EFV				784			No signs		W=Working		Stage I	Good	Alive and on treatment				19415		19415		19436		19436		19477		19477		19506		19506		19534		19534		19563		19563
7	19	Yes				Yes	Yes	TDF/3TC/EFV		TDF/3TC/EFV		Yes				Yes	Not documented		W=Working		Stage I	Not documented	Transfer out				19436		19436		19472		19472		19534
8	27	Yes				Yes	Yes	TDF/3TC/EFV		TDDF/3TC/EFV		Yes			Yes		No signs		W=Working		Stage I	Not documented	Lost to follow up				19463
9	23				431			TDF/3TC/EFV		TDF/3TC/EFV				431			No signs		W=Working		Stage I	Good	Lost to follow up				19436		19436		19472		19472		19506		19506		19534		19534		19568		19568		19591		19591
10	19	Yes				Yes	Yes	TDF/3TC/EFV		TDF/3TC/EFV		Yes			Yes		No signs		W=Working		Stage I	Not documented	Lost to follow up				19460
11	20					Yes	Yes	TDF/3TC/EFV		TDF/3TC/EFV		Yes			Yes		No signs		W=Working		Stage I	Not documented	Lost to follow up				19424
12	27					Yes	Yes	TDF/3TC/EFV		TDF/3TC/EFV		Yes			Yes		No signs		W=Working		Stage I	Not documented	Lost to follow up				19408		19408		19485
13	29							TDF/3TC/EFV		TDF/3TC/EFV				1100			No signs		W=Working		Stage I	Good	Alive and on treatment				19374		19374		19404		19404		19436		19436		19472		19472		19506		19506		19534		19534
14	19					Yes	Yes	TDF/3TC/EFV		TDF/3TC/EFV		Yes			Yes	Yes	Not documented		W=Working		Stage I	Not documented	Lost to follow up				19415		19415		19429
15	24					Yes	Yes	TDF/3TC/EFV		TDF/3TC/EFV		Yes			Yes		No signs		W=Working		Stage I	Not documented	Transfer out				19386
16	23	Yes			768			TDF/3TC/EFV		TDF/3TC/EFV				705			No signs		W=Working		Stage I	Good	Alive and on treatment				19404		19404		19443		19443		19472		19472		19504		19504		19506		19506		19534		19534
17	31	Yes				Yes	Yes	TDF/3TC/EFV		TDF/3TC/EFV		Yes			Yes		No signs		W=Working		Stage I	Not documented	Lost to follow up				19461
1	21				3			TDF/3TC/EFV		TDF/3TC/EFV				1415			No signs		W=Working		Stage I	Good	Alive and on treatment				19386		19393		19407		19687		19750		19750		19813		19813		19841		19841		19900		19900
2	36				31			AZT/3TC/NVP		AZT/3TC/NVP				269			No signs		W=Working		Stage I	Good	Alive and on treatment				19386		19386		19393		19393		19402		19408		19421		19421		19442		19442		19477		19477
3	24	Yes				Yes	Yes	TDF/3TC/EFV		TDF/3TC/EFV		Yes			Yes		No signs		W=Working		Not documented	Not documented	Transfer out				19436
4	28	Yes			172			TDF/3TC/EFV		TDF/3TC/EFV							No signs		W=Working		Stage II	Not documented	Alive and on treatment				19402		19408		19408		19444		19473		19480		19515		19513		19533		19533		19565		19575
5	25	Yes				Yes	Yes	TDF/3TC/EFV		TDF/3TC/EFV		Yes			Yes		No signs		W=Working		Stage I	Good	Lost to follow up					Yes	19401		19429
6	48					Yes	Yes	TDF/3TC/EFV		TDF/3TC/EFV		Yes			Yes		No signs		W=Working		Stage I	Good	Transfer out				19456		19513		19548
7	30					Yes	Yes	TDF/3TC/EFV		TDF/3TC/EFV				645			No signs		W=Working		Stage I	Good	Alive and on treatment				19414		19411			Yes		Yes	19465		19499		19527		19527		19555		19555		19588		19588
8	34				1701			TDF/3TC/EFV		TDF/3TC/EFV				1027			No signs		W=Working		Stage I	Good	Alive and on treatment				19456		19471		19499		19499		19527		19527		19557		19557		19574		19574		19624
1	25	Yes			206			TDF/3TC/EFV		TDF/3TC/EFV				705			No signs		W=Working		Stage I	Good	Alive and on treatment				19432		19440		19500		19500		19521		19549		19577		19584		19612		19633		19668		19696
2	20	Yes			519		Yes	TDF/3TC/EFV		TDF/3TC/EFV		Yes			Yes		No signs		W=Working		Stage I	Good	Transfer out				19444		19444		19472		19459			Yes	19485		19514		19514		19542			Yes		Yes
3	24	Yes	Yes			Yes	Yes	TDF/3TC/EFV		TDF/3TC/EFV		Yes			Yes	Yes	Not documented		W=Working		Stage I	Not documented	Lost to follow up				19410
4	21	Yes			327			TDF/3TC/EFV		TDF/3TC/EFV				705			No signs		W=Working		Stage I	Good	Lost to follow up				19421		19577		19605		19856		19856		19857			Yes	19969		19997
5	19	Yes			818			TDF/3TC/EFV		TDF/3TC/EEFV				818			No signs		W=Working		Stage I	Not documented	Lost to follow up				19420		19451		19479		19479		19514		19547		19577		19577			Yes	19605		19633		19633
6	35	Yes				Yes	Yes	TDF/3TC/EFV		TDF/3TC/EFV				853			No signs		W=Working		Stage I	Good	Alive and on treatment				19430		19430		19457		19484		19514		19514		19542		19569		19598		19600		19628		19661
7	20	Yes				Yes	Yes	TDF/3TC/EFV		TDF/3TC/EFV		Yes			Yes		No signs		W=Working		Stage I	Poor	Lost to follow up				19421		19421		19465		19493		19524		19607		19633		19633		19668		19515		19578
46	26	Yes				Yes	Yes	TDF/3TC/EFV		TDF/3TC/EFV		Yes			Yes		No signs		W=Working		Stage I	Not documented	Lost to follow up				19432		19430		19486		19432		19460
45	38	Yes			482			TDF/3TC/EFV		TDF/3TC/EFV				715			No signs		W=Working		Stage I	Good	Alive and on treatment				19395		19395		19423		19423		19486		19486		19514		19514		19542		19542		19570		19570
44	16	Yes			694			TDF/3TC/EFV		TDF/3TC/EFV				1142			No signs		W=Working		Stage I	Good	Alive and on treatment				19451		19451		19467		19467		19495		19501		19530		19530		19558		19640		19675		19675
43	29	Yes				Yes	Yes	TDF/3TC/EFV		TDF/3TC/EFV		Yes			Yes		No signs		W=Working		Stage I	Good	Alive and on treatment				19465		19463		19479		19514		19544		19545		19572		19570		19633		19633		19710		19710
42	20	Yes			1637			TDF/3TC/EFV		TDF/3TC/EFV				1694			No signs		W=Working		Stage I	Good	Alive and on treatment				19409		19409		19437		19437		19493		19420		19507		19521		19549		19549		19577		19584
41	33				830		Yes	TDF/3TC/EFC		TDF/3TC/EFV				1125			No signs		W=Working		Stage II	Good	Alive and on treatment				19395		19395		19423		19423		19452		19479		19535		19542		19570		19570		19626		19626
40	28	Yes			951			TDF/3TC/EFV		TDF/3TC/EFV				1075			No signs		W=Working		Stage I	Good	Alive and on treatment				19432		19432		19460		19460		19488		19514		19542		19542		19598		19598		19626		19626
39	25	Yes				Yes	Yes	TDF/3TC/EFV		TDF/3TC/EFV		Yes			Yes		No signs		Not documented		Stage I	Not documented	Lost to follow up	Yes			19395
38	20	Yes				Yes	Yes	TDF/3TC/EFV		TDF/3TC/EFV		Yes			Yes		No signs		W=Working		Stage I	Good	Lost to follow up	Yes			19397		19397		19423		19423		19439
37	30	Yes				Yes	Yes	TDF/3TC/EFV		TDF/3TC/EFV		Yes			Yes		No signs		W=Working		Stage I	Not documented	Lost to follow up	Yes			19437		19484		19509		19509		19598		19597		19631
36	27				537			TDF/3TC/EFV		TDF/3TC/EFV				506			No signs		W=Working		Stage I	Good	Alive and on treatment				19437		19437		19458		19493		19521		19521		19549		19591		19647		19647		19675		19654
35	19	Yes				Yes	Yes	TDF/3TC/EFV		TDF/3TC/EFV		Yes			Yes		No signs		W=Working		Stage I	Good	Lost to follow up	Yes			19451		19451		19481
34	25				681			TDF/3TC/EFV		TDF3TC/EFV				681			No signs		W=Working		Stage I	Good	Lost to follow up	Yes			19438		19438		19466		19466		19494		19494		19529		19529		19557		19760		19788
33	25				1071			TD/F3TC/EFV		TDF/3TC/EFV				992			No signs		W=Working		Stage I	Good	Transfer out					Yes	19424		19452		19452		19480		19480		19515		19515		19543		19545		19571		19571
32	28			Yes		Yes	Yes	TDF/3TC/EFV		TDF/3TC/EFV		Yes			Yes		No signs		W=Working		Stage I	Not documented	Lost to follow up				19381
31	20	Yes				Yes	Yes	TDF/3TC/EFV		TDF/3TC/EFV		Yes				Yes	Not documented		W=Working		Stage I	Not documented	Lost to follow up				19437
30	25				122			TDF/3TC/EFV		TDF/3TC/EFV		Yes					No signs		W=Working		Stage II	Not documented	Dead				19396
29	19				1167			TDF/3TC/EFV		TDF/3TC/EFV		Yes			Yes		No signs		W=Working		Stage I	Good	Lost to follow up				19410		19452		19480
28	29	Yes				Yes	Yes	TDF/3TC/EFV		TDF/3TC/EFV		Yes			Yes		No signs		W=Working		Stage I	Not documented	Lost to follow up				19452
27		Yes	Yes	Yes		Yes	Yes	TDF/3TC/EFV		TDF/3TC/EFV		Yes			Yes		No signs		W=Working		Stage I	Not documented	Lost to follow up				19388
26	30	Yes				Yes	Yes	TDF/3TC/EFV		TDF/3TC/EFV		Yes			Yes		No signs		W=Working		Stage I	Not documented	Lost to follow up				19409
25	32					Yes	Yes	TDF/3TC/EFV		TDF/3TC/EFV		Yes					No signs		W=Working		Stage I	Not documented	Lost to follow up				19403
24	32					Yes	Yes	TDF/3TC/EFV		TDF/3TC/EFV		Yes			Yes		No signs		W=Working		Stage I	Not documented	Lost to follow up				19397		19425		19453
23	27	Yes			493			TDF/3TC/EFV		TDF/3TC/EFV				346			No signs		W=Working		Stage I	Good	Lost to follow up	Yes			19395		19395		19422		19425			Yes	19453		19481		19486		19516		19512		19544		19630
22	22	Yes			1071			TDF/3TC/3TC/EFV		TDF/3TC/EFV				1071			No signs		W=Working		Stage II	Good	Transfer out	Yes			19234		19234		19262		19255		19290		19296		19297		19318		19374		19346		19374		19374
21	28					Yes	Yes	TDF/3TC/EFV		TDF/3TC/EFV					Yes		No signs		W=Working		Stage I	Not documented	Lost to follow up					Yes
19	30	Yes			1279			TDF/3TC/EFV		TDF/3TC/EFV				1073			No signs		W=Working		Stage I	Good	Alive and on treatment				19411		19432		19460		19480		19507		19541		19563		19598		19626		19654		19682		19682
18	19				188			TDF/3TC/EFV		TDF/3TC/EFV				392			No signs		W=Working		Stage I	Poor	Alive and on treatment				19411		19411		19446		19446		19474		19570		19598		19605		19661		19661		19689		19689
17	42					Yes	Yes	TDF/3TC/EFV		TDF/3TC/EFV					Yes		No signs		W=Working		Stage I	Not documented	Lost to follow up				19409		19409		19439
20	28					Yes	Yes	TDF/3TC/EFV		TDF/3TC/EFV				705			No signs		W=Working		Stage I	Good	Alive and on treatment				19423		19472		19504		19589		19570		19570		19598		19598		19626		19654		19682		19682
16	25	Yes				Yes	Yes	TDF/3TC/EFV		TDF/3TC/EFV		Yes			Yes		No signs		W=Working		Stage I	Good	Lost to follow up				19395
15	26				445			TDF/3TC/EFV		TDF/3TC/EFV				745			No signs		W=Working		Stage I	Not documented	Lost to follow up				19396		19396		19410		19410		19438		19438		19466		19466		19494
14	22	Yes				Yes	Yes	TDF/3TC/EFV		TDF/3TC/EFV				995			No signs		W=Working		Stage I	Good	Alive and on treatment				19397		19397		19439		19425		19453		19453		19481		19495		19523		19591		19619		19619
13	32	Yes			742			TDF/3TC/EFV		TDF/3TC/EFV		Yes		644			No signs		W=Working		Stage I	Good	Alive and on treatment				19395		19395		19458		19498		19535		19542		19570		19570		19567		19661		19689		19696
12	23	Yes				Yes	Yes	TDF/3TC/EFV						862			No signs		W=Working		Stage I	Good	Missed				19395		19397		19419		19419		19451		19493		19549		19549		19577		19591		19619		19619
11	42	Yes			594			TDF/3TC/EFV		TDF/3TC/EFV				407			No signs		W=Working		Stage II	Good	Alive and on treatment				19416		19423		19451		19451		19486		19493		19521		19542		19570			Yes	19543		19564
10	28	Yes				Yes	Yes	TDF/ETC/EFV		TDF/3TC/EFV		Yes			Yes		No signs		W=Working		Stage I	Not documented	Lost to follow up				19409
9	27					Yes	Yes	TDF/3TC/EFV		TDF/3TC/EFV		Yes			Yes		Suspected TB		W=Working		Stage I	Good	Lost to follow up				19425		19423		19453
8	20	Yes				Yes	Yes	TDF/3TC/EFV		TDF/3TC/EFV		Yes			Yes		No signs		W=Working		Stage I	Not documented	Lost to follow up				19476
7	24				706			TDF/3TC/EFV		TDF/3TC/EFV		Yes			Yes		No signs		W=Working		Stage I	Not documented	Lost to follow up				19423		19430		19453		19453		19481		19495		19523
6	30	Yes			196			TDF/3TC/EFV		TDF/3TC/EFV				170			No signs		W=Working		Stage I	Good	Lost to follow up				19410		19410		19438		19438		19466		19466		19527		19527		19557		19588		19613		19613
5	22					Yes	Yes	TDF/3TC/EFV		TDF/3TC/EFV		Yes		608			No signs		W=Working		Stage I	Good	Alive and on treatment				19395		19395		19451		19451		19486		19493		19549		19549		19577		19577		19612		19612
4	28	Yes			176			TDF/3TC/EFV		TDF/3TC/EFV				257			No signs		W=Working		Stage I	Good	Lost to follow up				19451		19444		19465		19465		19493		19507			Yes	19570		19598		19598		19626		19661
3	31	Yes				Yes	Yes	TDF/3TC/EFV		TDF/3TC/EFV				282			No signs		W=Working		Stage I	Good	Alive and on treatment				19397		19397		19439		19439		19492		19460		19488		19488		19516		19516		19551		19551
2	21		Yes		973			TDF/3TC/EFV		TDF/3TC/EFV				1108			No signs		W=Working		Stage I	Good	Alive and on treatment				19395		19395		19451		19451		19479		19507		19565		19565		19590		19590		19619		19647
1	24	Yes				Yes	Yes	TDF/3TC/EFV		TDF/3TC/EFV				1117			No signs		W=Working		Stage I	Good	Alive and on treatment				19633		19633		19661		19661		19689		19689		19745		19738		19766		19766		19796		19796
1	40				138			TDF/3TC/EFV		TDF/3TC/EFV				361			No signs		W=Working		Stage I	Good	Alive and on treatment				19421		19421		19456		19453		19484		19484		19513		19513		19575		19638		19680		19680
13	24				514			TDF/3TC/EFV		TDF/3TC/EFV				914			No signs		W=Working		Stage I	Good	Alive and on treatment				19401		19403		19431		19431		19459		19472		19498		19498		19526		19526		19554		19556
1	27	Yes			246			TDF/3TC/EFV		TDF/3TC/EFV				246			No signs		W=Working		Stage I	Poor	Alive and on treatment				19429		19429		19457		19457		19485		19488		19519		19521		19547		19558		19589		19589
2	20		Yes		580			TDF/3TC/EFV		TDF/3TC/EFV				940			No signs		W=Working		Stage I	Good	Alive and on treatment				19459		19459		19470		19477		19505		19505		19533		19535		19563		19563		19591		19582
3	26				258			TDF/3TC/EFV		TDF/3TC/EFV				258			No signs		W=Working		Stage I	Not documented	Lost to follow up				19400		19400		19428
4	22				1079			TDF/3TC/EFV		TDF/3TC/EFV				667			No signs		W=Working		Stage I	Good	Alive and on treatment				19450		19450		19477		19534		19561		19561		19597		19569		19597		19659		19715		19602
5	24				197			TDF/3TC/EFV		TDF/3TC/EFV		Yes			Yes		No signs		W=Working		Stage I	Good	Transfer out				19452		19459		19487		19487		19515		19597			Yes		Yes		Yes		Yes		Yes
6	29	Yes			388			TDF/3TC/EFV						682			No signs		W=Working		Stage I	Good	Alive and on treatment				19452		19452		19470		19473		19501		19498		19529		19529		19558		19558		19589		19611
7	22				1164			TDF/3TC/EFV		20/3/2013					Yes		No signs		W=Working		Stage I	Good	Lost to follow up				19452		19452		19470		19498		19526		19526		19561		19561		19589		19589		19632		19605
8	28					Yes	Yes	TDF/3TC/EFV		TDF/3TC/EFV				826			No signs		W=Working		Stage I	Good	Alive and on treatment				19442		19464		19515		19515		19543		19547		19575		19575		19603		19603		19631		19638
9	28	Yes			849			TDF/3TC/EFV		TDF/3TC/EFV				1081			No signs		W=Working		Stage I	Good	Alive and on treatment				19435		19435		19463		19463		19491		19491		19519		19561		19624		19827		19879		19897
10	20				445			TDF/3TC/EFV		TDF/3TC/EFV				970			No signs		W=Working		Stage I	Good	Alive and on treatment				19431		19431		19459		19470		19498		19494		19519		19515		19547		19550		19578		19582
11	19				525			TDF/3TC/EFV		TDF/3TC/EFV				1042			No signs		W=Working		Stage I	Good	Alive and on treatment				19470		19472		19533		19533		19554		19568		19596		19596		19652		19673		19701		19729
12	25				423			TDF/3TC/EFV		TDF/3TC/EFV				796			No signs		W=Working		Stage I	Good	Alive and on treatment				19407		19408		19436		19436		19464		19464		19492		19492		19519		19529		19554		19554
1	24				638			TDF/3TC/EFV		TDF/3TC/EFV				764			No signs		W=Working		Stage I	Good	Alive and on treatment				19072		19368		19442		19442		19485		19485		19515		19515		19575		19575		19604		19660
2	22	Yes				Yes	Yes	TDF/3TC/EFV		TDF/3TC/EFV		Yes			Yes		No signs		W=Working		Stage I	Poor	Lost to follow up				19529
3	24	Yes			350			TDF/3TC/EFV		TDF/3TC/EFV				592			No signs		W=Working		Stage I	Good	Transfer out				19457		19457		19513		19513		19576		19590		19646		19660		19744		19744		19837		19837
4	33				520			TDF/3TC/EFV		TDF/3TC/EFV				359			No signs		W=Working		Stage I	Good	Alive and on treatment				19394		19394		19436		19436		19464		19464		19520		19520		19555		19555		19583		19588
5	21					Yes	Yes	TDF/3TC/EFV		TDF/3TC/EFV		Yes			Yes		No signs		W=Working		Stage I	Not documented	Lost to follow up					Yes
6	22				656			TDF/3TC/EFV		TDF/3TC/EFV				991			No signs		W=Working		Stage I	Good	Alive and on treatment				19429		19436		19464		19501		19498		19498		19557		19585		19589		19589		19648		19648
7	28				560			TDF/3TC/EFV		TDF/3TC/EFV				463			No signs		W=Working		Stage I	Good	Alive and on treatment				19387		19967		19997		19997		20023		20023		20052		20052		20059		20094		20150
8	20	Yes				Yes	Yes	TDF/3TC/EFV		TDF/3TC/EFV		Yes			Yes		No signs		W=Working		Stage I	Good	Lost to follow up	Yes			19431
9	39	Yes				Yes	Yes	TDF/3TC/EFV		TDF/3TC/EFV		Yes			Yes		No signs		W=Working		Stage I	Poor	Lost to follow up				19417
10	24	Yes		Yes		Yes	Yes	TDF/3TC/EFV		TDF/3TC/EFV		Yes			Yes		No signs		W=Working		Stage I	Fair	Lost to follow up				19403
11	20	Yes				Yes	Yes	TDF/3TC/EFV		TDF/3TC/EFV		Yes					No signs		W=Working		Stage I	Good	Lost to follow up				19399			Yes		Yes		Yes		Yes		Yes		Yes
12	26	Yes				Yes	Yes	TDF/3TC/EFV		TDF/3TC/EFV		Yes			Yes		No signs		W=Working		Stage I	Good	Lost to follow up				19375			Yes		Yes		Yes		Yes
13	30	Yes				Yes	Yes	TDF/3TC/EFV		TDF/3TC/EFV		Yes			Yes		No signs		W=Working		Stage I	Good	Lost to follow up				19400
14	33	Yes				Yes	Yes	TDF/3TC/EFV		TDF/3TC/EFV		Yes			Yes		No signs		W=Working		Stage I	Good	Lost to follow up				19404			Yes		Yes		Yes		Yes
15	24	Yes				Yes	Yes	TDF/3TC/EFV		TDF/3TC/EFV		Yes			Yes		No signs		W=Working		Stage I	Good	Lost to follow up				19409
16	30	Yes				Yes	Yes	TDF/3TC/EFV		TDF/3TC/EFV		Yes			Yes		No signs		W=Working		Stage I	Good	Lost to follow up				19452
17	24	Yes				Yes	Yes	TDF/3TC/EFV		TDF/3TC/EFV		Yes			Yes		No signs		W=Working		Stage I	Good	Lost to follow up	Yes			19431			Yes		Yes		Yes		Yes
18	25	Yes				Yes	Yes	TDF/3TC/EFV		TDF/3TC/EFV		Yes			Yes		No signs		W=Working		Stage I	Good	Lost to follow up				19452			Yes		Yes		Yes		Yes
41	16					Yes	Yes	TDF/3TC/EFV			Yes	Yes			Yes	Yes	Not documented	Yes		Yes	Not documented		Lost to follow up	Yes		Yes		Yes
40		Yes	Yes	Yes			Yes	TDF/3TC/EFV		TDF/3TC/EFV		Yes			Yes		No signs		W=Working		Stage I	Good	Alive and on treatment				19380
39	22	Yes	Yes	Yes		Yes	Yes	TDF/3TC/EFV		TDF/3TC/EFV		Yes			Yes		No signs		W=Working		Stage I	Good	Lost to follow up				19391		19470		19446
38	22	Yes				Yes	Yes	TDF/3TC/EFV		TDF/3TC/EFV		Yes			Yes		No signs		W=Working		Stage I	Good	Lost to follow up	Yes		Yes
37	26	Yes				Yes	Yes	TDF/3TC/EFV		TDF/3TC/EFV		Yes			Yes		No signs		Not documented	Yes	Stage I	Good	Lost to follow up	Yes		Yes
36	30	Yes	Yes			Yes	Yes	TDF/3TC/EFV		TDF/3TC/EFV					Yes		No signs		W=Working		Stage I		Lost to follow up	Yes		Yes
35	23					Yes	Yes	TDF/3TC/EFV		TDF/3TC/EFV		Yes			Yes				W=Working		Stage I	Good	Lost to follow up				19414		19414		19436
34	34	Yes		Yes		Yes	Yes	TDF/3TC/EFV		TDF/3TC/EFV		Yes			Yes		No signs		W=Working		Stage I	Good	Lost to follow up				19439		19439		19467		19472		19498
33		Yes				Yes	Yes	AZT/ETC/EFV		AZT/3TC/EFV		Yes			Yes		No signs		W=Working		Stage I	Not documented	Lost to follow up				19391
32	19	Yes	Yes			Yes	Yes	TDF/3TC/EFV		TDF/3TC/EFV		Yes			Yes		No signs		W=Working		Not documented	Poor	Lost to follow up				19436		19472		19507
30	23		Yes	Yes		Yes	Yes	TDF/3TC/EFV		TDF/3TC/EFV		Yes			Yes		No signs		W=Working		Stage I	Not documented	Lost to follow up				19401			Yes
31	19	Yes		Yes		Yes	Yes	TDF/3TC/EFV		TDF/3TC/EFV		Yes			Yes		No signs		W=Working		Not documented	Not documented	Lost to follow up					Yes
29	21	Yes				Yes	Yes	TDF/3TC/EFV		TDF/3TC/EFV		Yes			Yes		No signs		W=Working		Stage I	Not documented	Lost to follow up				19471
28		Yes				Yes	Yes	TDF/3TC/EFV		TDF/3TC/EFV		Yes			Yes		No signs		W=Working	Yes	Not documented	Not documented	Lost to follow up				19685
27	30		Yes			Yes	Yes	TDF/3TC/EFV		TDF/3TC/EFV/		Yes			Yes	Yes	Not documented		W=Working		Stage I	Not documented	Lost to follow up	Yes			19414
26		Yes			985			TDF/3TC/EFV		TDF/3TC/EFV		Yes			Yes		No signs		W=Working		Stage I	Good	Lost to follow up				19471
25		Yes	Yes			Yes	Yes	TDF/3TC/EFV		TDF/3TC/EFV		Yes			Yes	Yes	Not documented		W=Working		Stage I	Not documented	Lost to follow up				19414
24		Yes				Yes	Yes	TDF/3TC/EFC		TDF/3TC/EFV		Yes			Yes		No signs		W=Working		Stage I	Not documented	Lost to follow up	Yes			19382
23	30					Yes	Yes	TDF/3TC/EFV		TDF/3TC/EFV		Yes			Yes		No signs		W=Working		Stage I	Not documented	Lost to follow up	Yes			19439
22	25					Yes	Yes	TDF/3TC/EFV		TDF/3TC/EFV		Yes			Yes		No signs		W=Working		Stage I	Not documented	Lost to follow up				19410
21	27	Yes			547			TDF/3TC/EFV		TDF/3TC/EFV				1050			No signs		W=Working		Stage I	Good	Alive and on treatment				19436		19430		19472		19441		19507		19507		19516		19516		19535		19535		19554		19565
20	23					Yes		TDF/3TC/EFV		TDF/3TC/EFV		Yes			Yes		No signs		W=Working		Stage I	Good	Lost to follow up				19457		19457		19485
19	17					Yes	Yes	TDF/3TC/EFV		TDF/3TC/EFV		Yes			Yes		No signs		W=Working		Stage I	Not documented	Lost to follow up				19408		19408		19432		19432		19468
18	31			Yes	167			TDF/3TC/EFV		TDF/3TC/EFV				497			No signs		W=Working		Stage I	Good	Alive and on treatment				19404		19404		19432		19432		19442		19499		19538		19534		19570		19619		19646		19689
17	23	Yes	Yes	Yes						TDF/ETC/EFV		Yes			Yes		No signs		W=Working		Stage I	Good	Alive and on treatment						20054		20117
16	28				503			TDF/3TC/EFV		TDF/3TC/EFV				701			No signs		W=Working		Stage I	Good	Alive and on treatment				19441		19467		19492		19492		19507		19593			Yes	19622			Yes	19648			Yes	19705
14	21					Yes	Yes	TDF/3TC/EFV		TDF/3TC/EFV		Yes			Yes	Yes	Not documented	Yes	Not documented	Yes	Not documented	Not documented	Lost to follow up				19486		19526		19554						19890		19946
12	30		Yes		348			TDF/3TC/EFV		TDF/3TC/EFV				348			No signs		W=Working		Stage I	Good	Alive and on treatment				19375		19400		19464		19464		19491		19575		19598		19598		19626		19626		19661		19661
11	21				453			TDF/3TC/EFV		TDF/3TC/EFV				1078			No signs		W=Working		Stage I	Good	Alive and on treatment					Yes		Yes	19430		19430		19474		19472		19498		19506		19519		19537		19570		19540
10	26	Yes	Yes		635			TDF/3TC/EFV		TDF/3TC/EFV				1169			No signs		W=Working		Stage II	Good	Alive and on treatment				19696		19393		19436						19436		19457		19457		19486		19477		19486		19526
13	18					Yes	Yes	TDF/3TC/EFV		TDF/3TC/EFV		Yes			Yes		No signs		Not documented		Not documented	Not documented	Lost to follow up				19442		19617			Yes
9	23	Yes	Yes		180			CBU/NVP		CBU/NVP				120			No signs		W=Working		Stage I	Good	Alive and on treatment				19387		19443		19499		19499		19555		19555		19625		19625		19681		19681		19764		19764
8	34	Yes				Yes	Yes	TDF/3TC/EFV		TDF/3TC/EFV				358			No signs		W=Working		Stage I	Good	Alive and on treatment				19442		19456		19472		19472		19505		19507		19535		19535		19556		19543		19556		19598
7	18				1002			TDF/3TC/EFV		TDF/3TC/EFV				1002			No signs		W=Working		Stage I	Not documented	Lost to follow up	Yes			19440
6						Yes	Yes	TDF/3TC/EFV		TDF/3TC/EFV		Yes			Yes		No signs		W=Working		Stage I	Not documented	Lost to follow up		Yes		19381		19415		19437		19472		19507		19507		19539
5	24			Yes		Yes	Yes	TDF/3TC/EFV		TDF/3TC/EFV		Yes			Yes		No signs		W=Working		Stage I	Good	Lost to follow up	Yes			19417		19403		19427		19466		19493		19538		19570		19570		19598		19598		19626
4	36	Yes			352			AZT/3TC/NVP		AZT/3TC/NVP				427			No signs		W=Working		Stage I	Good	Alive and on treatment				19379		19421		19449		19505		19568		19568		19617		19604		19660		19660		19737		19736
3	25	Yes				Yes		TDF/3TC/EFV		TDF/3TC/EFV		Yes			Yes	Yes	Not documented	Yes	Not documented	Yes	Not documented		Lost to follow up				19415
2	23			Yes	569			TDF/3TC/EFV		TDF/3TC/EFV		Yes			Yes		No signs		W=Working		Stage I	Good		Yes			19444		19495			Yes	19498		19507		19507		19530		19530		19535		19542		19565		19565
1	30	Yes			283			AZT/3TC/NVP		AZT/3TC/NVP		Yes			Yes		No signs		W=Working		Stage I	Fair	Lost to follow up				19436		19436		19450		19450		19471
15	22				431			TDF/3TC/EFV		TDF/3TC/EFV				582			No signs		W=Working		Stage I	Good	Alive and on treatment				19457		19457		19471		19471		19506		19499		19507		19507		19535		19533		19541		19541
26	20	Yes			83			TVD/EFAV		TVD/EFAV		Yes			Yes		No signs		W=Working		Stage I	Good	Lost to follow up	Yes			19465		19463		19491		19495		19526		19556		19584		19584		19614		19614		19642		19642
25		Yes				Yes	Yes	TDF/3TC/EFV		TDF/3TC/EFV		Yes			Yes		No signs		W=Working		Stage I	Poor	Lost to follow up	Yes			19439			Yes	19446			Yes	19535		19535		19593
24	37	Yes			127			TDF/3TC/EFV		TDF/3TC/EFV		Yes			Yes		Not documented		W=Working		Stage I	Good	Lost to follow up	Yes				Yes	19453		19514		19516		19577		19577		19607		19607		19666		19666		19726
23	23	Yes	Yes	Yes		Yes	Yes	TDF/3TC/EFV		TDF/3TC/EFV		Yes			Yes		Not documented	Yes	Not documented	Yes	Not documented	Not documented	Lost to follow up	Yes				Yes
22	23	Yes	Yes	Yes	440			TDF/3TC/EFV		TDF/3TC/EFV		Yes			Yes		No signs		W=Working		Stage I	Good	Lost to follow up	Yes			19428		19428		19486		19486		19547		19547		19609		19609		19668		19668		19729
21	18		Yes	Yes	809			TDF/3TC/EFV		TDF/3TC/EFV		Yes			Yes		On TB Rx		W=Working		Stage I	Not documented	Lost to follow up	Yes			19414		19414		19439		19439		19474		19474		19502		19502		19568		19568		19628		19626
20	33	Yes			676			TDF/EFV		TDF/EFV		Yes			Yes		No signs		W=Working		Stage I	Not documented	Lost to follow up	Yes			19400		19428			Yes	19460		19491		19491		19521		19521		19549		19549		19582		19582
1	28	Yes			390			TDF/3TC/EFV		TDF/3TC/EFV		Yes			Yes		No signs		W=Working		Stage I	Good	Lost to follow up	Yes			19460		19460		19521			Yes	19488		19491		19521		19521		19572		19572		19614		19614
3	27				446			TDF/3TC/EFV		TDF/3TC/EFV			Yes		Yes		No signs		W=Working		Stage I	Good	Lost to follow up	Yes			19397		19397		19425		19425		19458		19458		19487
4	20			Yes		Yes	Yes	TDF/3TC/EFV		TDF/3TC/EFV		Yes			Yes		No signs		W=Working		Stage I	Good	Lost to follow up	Yes			19430		19467		19498		19528		19556		19593		19652
5	27	Yes				Yes	Yes	TDF/3TC/EFV		TDF/3TC/EFV		Yes			Yes		No signs		W=Working		Stage I	Good	Lost to follow up	Yes			19439
6	25	Yes	Yes	Yes	320			TDF/3TC/EFV		TDF/3TC/EFV		Yes			Yes		No signs		W=Working		Stage I		Lost to follow up	Yes				Yes	19444		19474		19481		19515		19530		19544		19586		19614		19605		19674		19677
7	27	Yes		Yes		Yes	Yes	TDF/3TC/EFV		TDF/3TC/EFV		Yes			Yes		No signs		W=Working		Stage I	Good	Lost to follow up	Yes			19463		19463		19491		19491		19551		19551		19612		19673		19703
8	20	Yes			541			TDF/3TC/EFV		TDF/3TC/EFV		Yes			Yes		No signs		W=Working		Stage I		Lost to follow up	Yes			19472		19500			Yes	19561
9	21	Yes				Yes	Yes	TDF/3TC/EFV		TDF/3TC/EFV		Yes			Yes		No signs		W=Working		Stage I	Not documented	Lost to follow up				19474
10	17	Yes		Yes		Yes	Yes	AZT/3TC/NVP		AZT/3TC/NVP		Yes			Yes		No signs		W=Working		Stage I	Good	Lost to follow up				19442		19463		19490		19493		19523		19523		19551		19556		19584		19584		19614
11	23					Yes	Yes	TVD/EFV		TVD/EFV		Yes			Yes		No signs		W=Working		Stage I	Not documented	Lost to follow up	Yes				Yes		Yes	19402		19396		19427
13	32	Yes	Yes	Yes	206			CBV/N		CBV/N				498			No signs		W=Working		Stage I	Not documented	Lost to follow up	Yes			19423		19414		19442		19453			Yes	19509		19547		19614		19680
12	23					Yes	Yes	TVD/EFV		TVD/EFV		Yes			Yes		No signs		W=Working		Stage I	Not documented	Lost to follow up	Yes		Yes		Yes
14	19	Yes				Yes	Yes	TVD/EFV		TVD/EFV				918			No signs		W=Working	Yes	Not documented	Good	Lost to follow up	Yes			19432		19432		19460		19460		19523		19523		19577		19577		19635		19633		19698
15	18					Yes	Yes	TVD/EFV		TVD/EFV		Yes			Yes		No signs		W=Working		Stage I	Good	Lost to follow up	Yes			19430		19430		19495
18	35					Yes	Yes	TVD/EFV		TVD/EFV		Yes			Yes		No signs		W=Working		Stage I	Not documented	Lost to follow up	Yes			19451		19451		19477		19514		19575
19	26			Yes	638			TVD/EFV		TVD/EFV				638			No signs		W=Working		Stage I	Good	Lost to follow up		Yes		19472		19470		19500		19530		19589		19589		19647		19649		19680		19728			Yes
27	25	Yes	Yes	Yes	83			CBV/N		CBV/N		Yes			Yes		No signs		W=Working		Stage I	Good	Lost to follow up	Yes			19483		19483		19511		19560		19598		19715
17	24	Yes			755			TVD/EFV		TDV/EFV				755			No signs		W=Working		Stage I	Good	Lost to follow up	Yes			19444		19432			Yes		Yes	19472		19472		19502		19486			Yes	19502		19563		19563
16	19					Yes	Yes	TVD/EFV		TVD/EFV		Yes			Yes		No signs		W=Working		Stage I	Fair	Lost to follow up	Yes			19435			Yes	19498			Yes	19547		19605		19675		19675		19743
2	34	Yes		Yes		Yes	Yes	TDF/3TC/EFV		TDF/3TC/EFV				308			No signs		W=Working		Stage I	Good	Lost to follow up	Yes			19411		19411		19437		19458		19518			Yes		Yes		Yes		Yes
	23				731			TDF/3TC/EFV		TDF/3TC/EFV				812			No signs		W=Working		Stage II	Good	Alive and on treatment				19396		19396		19424		19704		19793		19954		20010		20010		20131		20131		20187
21	27				371				Yes	TDF/3TC/EFV				480			No signs		W=Working		Stage II		Lost to follow up					Yes	19429		19857		19857		20011
	27	Yes		Yes	1041			TDF/3TC/EFV		TDF/3TC/EFV				705			No signs		W=Working		Stage I	Good	Alive and on treatment				19395		19395		19423		19633		19694		19911		19976		19976		20040		20040		20096		20096
20	36	Yes			433			TDF/12/2013		TDF/12/2013				928			No signs		W=Working		Stage II	Good	Alive and on treatment				19442		19442		19471		19471		19499		19499		19529		19673		19737		19737		19793		19793
19	35		Yes		830			TDF/3TC/EFV		TDF/3TC/EFV				946			No signs		W=Working		Stage I	Good	Alive and on treatment				19409		19409		19427		19438		19470		19467		19499		19499		19530		19530		19586		19586
18	29		Yes		2110				Yes	TDF/FTC/EFV				1144			No signs		W=Working	Yes	Not documented	Good	Alive and on treatment					Yes	19409		19437		19439		19470		19473		19502		19505		19534		19541		19570		19575
17	32	Yes			323			TDF/3TC/EFV		TDF/3TC/EFV				476			No signs		W=Working		Stage II	Not documented	Alive and on treatment					Yes	19876		19948		19948		20032		20031		20060		20073		20193
16	25	Yes				Yes	Yes	TDF/3TC/EFV		TDF/3TC/EFV				5			No signs		W=Working		Stage II	Good	Lost to follow up				19424		19423		19453		19480		19508			Yes	19541		19542		19571		19571		19600		19751
15	33				615			TDF/3TC/EFV		TDF/3TC/EFV				555			No signs		W=Working		Stage II	Good	Alive and on treatment				19414		19414		19443		19444		19473		19477		19507		19505		19565		19565		19628		19690
14	34				440			AZT/3TC/EFV		AZT/3TC/EFV				654			No signs		W=Working		Stage II	Good	Alive and on treatment				19424		19424		19452		19452		19478		19508		19536		19648		19711		19711		19743		19743
13	26				690			TDF/3TC/EFV		TDF/3TC/EFV				657			No signs		W=Working		Stage I	Good	Alive and on treatment				19450		19450		19480		19480		19509		19509		19540		19540		19569		19569		19628		19628
12	29				628			TDF/3TC/EFV		TDF/3TC/EFV				149			No signs		W=Working		Stage I	Good	Missed				19397		19397		19435		19435		19470		19463		19536		19526		19589		19579		19618		19617
11	23		Yes	Yes	638				Yes	TDF/3TC/EFV				920			No signs		W=Working	Yes	Not documented	Good	Alive and on treatment					Yes	19423		19435		19435		19467		19467		19500		19500		19533		19533		19563		19575
10	28		Yes	Yes	672			TDF/3TC/EFV		TDF/3TC/EFV				621			No signs		W=Working		Not documented	Good	Alive and on treatment				19692		19390		19421		19418		19450		19450		19508		19508		19544		19544		19571		19571
9	20		Yes	Yes	743			TDF/3TC/EFV		TDF/3TC/EFV				687			No signs		W=Working		Stage I	Good	Lost to follow up				19379		19379		19410		19409		19437		19467		19534		19530		19556		19561		19592		19591
8	18	Yes	Yes		646			TDF/3TC/EFV		TDF/3TC/EFV				811			No signs				Stage I	Good	Alive and on treatment				19386		19386		19400		19402		19430		19430		19463		19467		19495		19495		19492		19523
7	33				341			TDF/3TC/EFV		TDF/3TC/EFV				700			No signs		W=Working		Not documented	Good	Alive and on treatment				19394		19401		19429		19430		19460		19450		19484		19491		19526		19526		19585		19589
6	25				980			TDF/3TC/EFV		TDF/3TC/EFV				597			No signs		W=Working		Stage II	Good	Alive and on treatment				19442		19442		19473		19473		19503		19502		19534		19530		19561		19561		19592		19624
5	29		Yes		2110			TDF/3TC/EFV		TDF*3TC/EFV				1144			No signs		W=Working		Stage II	Poor	Alive and on treatment				19409		19439		19473		19505		19534		19541		19570		19575		19603		19668		19731		19737
4	22				595			TDF/3TC/EFV		TDF/3TC/EFV				505			No signs		W=Working		Stage II	Good	Alive and on treatment					Yes	19442		19477		19477		19507		19585		19617		19617		19676		19676		19760		20067
3	19				391			TDF/3TC/EFV		TDF/3TC/EFV				812			No signs		W=Working		Stage II	Good					19393		19393		19421		19417		19457		19457		19516		19516		19544		19544		19571		19571
2	40		Yes	Yes	717			TDF/3TC/EFV		TDF/3TC/EFV				761			No signs		W=Working		Stage II	Good	Lost to follow up				19450		19450		19478		19478		19508		19508		19536		19534		19566		19565		19626		19628
1	27		Yes	Yes	555			TDF/3TC/EFV		TDF/3TC/EFV					Yes		No signs		W=Working		Stage II	Good	Alive and on treatment				19428		19429		19459		19459		19488		19488		19525		19516		19544		19544		19576		19576
	27	Yes			991			TDF/FTC/EFV		TDF/FTC/EFV				1147			No signs		W=Working	Yes	Not documented	Good	Alive and on treatment				19395		19423		19451		19451		19484		19701		19757		19974		20037
43	20					Yes	Yes	TDF/3TC/EFV		TDF/3TC/EFV		Yes			Yes		No signs		W=Working		Stage III	Good	Alive and on treatment					Yes	19452		19494		19494		19557		19556		19619		19619		19648		19648			Yes	19823
42	38					Yes	Yes	TDF/3TC/EFV		TDF/3TC/EFV				905			No signs		W=Working		Stage II	Not documented	Lost to follow up				19445		19444			Yes	19472		19535		19491		19540		19550		19613		19733			Yes	19764
41	33				802			TDF/3TC/EFV		TDF/3TC/EFV				1614			No signs		W=Working		Stage III	Good	Alive and on treatment				19486		19486		19547		19547		19620			Yes	19444		19666		19739		19739		19802		19802
40	23	Yes	Yes			Yes	Yes	TDF/3TC/EFV		TDF/3TC/EFV		Yes			Yes		No signs		W=Working		Stage III	Not documented	Lost to follow up	Yes			19451		19451		19494		19494		19557		19557		19620		19627		19688		19683		19739		19739
39	35				565		Yes	AZT/3TC/EFV		AZT/3TC/EFV				683			No signs		W=Working		Stage II	Good	Alive and on treatment					Yes	19428			Yes	19442		19494		19494		19557		19683			Yes	19739		19802		19802
38	22				410			TDF/3TC/EFV		TDF/3TC/EFV				940			No signs		W=Working		Stage II	Good	Alive and on treatment				19424		19424		19466		19466		19529		19529		19585		19592		19648		19648		19702		19708
37	33				537			AZT/3TC/EFV		AZT/3TC/EFV				689			No signs		W=Working		Stage III	Fair	Alive and on treatment					Yes	19410		19438		19438		19466		19466		19557		19557		19620		19620		19683		20048
36	25					Yes		TDF/3TC/EFV		TDF/3TC/EFV							No signs		W=Working		Stage III	Poor	Lost to follow up				19438		19438			Yes	19438		19451		19451		19494		19557			Yes	19377		19683		19739
35	27				743			AZT/ETC/EFV		AZT/3TC/EFV				438			No signs		W=Working		Stage III	Not documented	Transfer out					Yes	19395		19438		19438			Yes	19466			Yes	19501		19529		19620		19681		19739
34	33				592			TDF/3TC/EFV		TDF/3TC/NVP		Yes			Yes		No signs		W=Working		Stage II	Not documented	Alive and on treatment				19521		19470		19494		19575		19589		19626		19648		19648		19611		19802		19858		19864
33	31	Yes	Yes	Yes	403			TDF/3TC/2014			Yes	Yes			Yes	Yes		Yes	Not documented	Yes	Not documented	Not documented	Missed		Yes		19444		19472		19500		19500		19528		19528		19589		19589		19652		19647		19788		19787
4	28	Yes			646			TDF/3TC/EFV		TDF/3TC/EFV				733			No signs		W=Working		Stage I	Good	Alive and on treatment				19458		19458			Yes	19488			Yes	19520		19549		19579		19584		19586		19614		19614
3	22	Yes			1360			TDF/3TC/EFV		TDF/3TC/EFV				1360			No signs		W=Working		Stage I	Good	Alive and on treatment				19423		19423		19451		19451		19507		19507		19535		19535		19591			Yes	19656		19668
2	24	Yes			686			TDF/3TC/EFV		TDF/3TC/EFV				856			No signs		W=Working		Stage I	Good	Alive and on treatment				19458		19472		19500		19500		19528		19528		19558		19558		19586		19586		19605		19614
1	32				109			TDF/3TC/EFV		TDF/3TC/EFV				197			No signs		W=Working		Stage I	Good	Alive and on treatment				19437		19465		19493		19495		19523		19528		19558		19558		19586		19586		19619		19619
8	30	Yes			859			TDF/3TC/EFV		TDF/3TC/EFV				801			No signs		W=Working		Stage I	Good	Alive and on treatment				19416		19416		19444		19444		19472		19472		19500		19500		19528			Yes	19542		19542
5	21				1379			TDF/3TC/EFV		TDF/3TC/EFV				1264			No signs		W=Working		Stage II	Good	Alive and on treatment				19394		19394		19422		19422		19450		19450		19485		19485		19513		19541			Yes	19576
4	37	Yes			285			TDF/3TC/EFV		TDF/3TC/EFV				442			No signs		W=Working		Stage I	Good	Alive and on treatment				19422		19422		19450		19450		19485		19482			Yes	19536			Yes	19565		19632		19634
3	22	Yes				Yes	Yes	TDF/3TC/EFV		TDF/3TC/EFV				734			No signs		W=Working		Stage I	Good	Alive and on treatment				19450		19450		19485		19485		19513		19513		19541		19576		19604		19604		19667		19667
2	24	Yes				Yes	Yes	TDF/3TC/EFV		TDF/3TC/EFV		Yes			Yes		No signs		W=Working	Yes	Not documented	Good	Transfer out					Yes	19450		19485
1	34	Yes			727			TDF/3TC/EFV		TDF/3TC/EFV				751			No signs		W=Working		Stage II	Good	Alive and on treatment				19422		19422		19450		19453		19485		19485		19485		19485		19513		19516		19541		19535
5	21	Yes				Yes		TDF/3TC/EFV		TDF/3TC/EFV		Yes					No signs		W=Working		Stage I	Good	Transfer out				19422		19419		19450		19453		19483
4	27					Yes	Yes	TDF/3TC/EFV		TDF/3TC/EFV				327			No signs		W=Working		Stage I	Good	Alive and on treatment				19391		19391		19420		19417		19445		19492		19517		19594		19653		19653		19689		19694
3	18	Yes				Yes	Yes	TDF/3TC/EFV		TDF/3TC/EFV			Yes		Yes		No signs	Yes	Not documented	Yes	Not documented	Not documented	Lost to follow up	Yes				Yes	19470		19500
2	23	Yes				Yes	Yes	TDF/3TC/EFV		TDF/3TC/EFV		Yes			Yes		No signs		W=Working		Stage I	Good	Lost to follow up				19417		19417		19445		19445		19476		19473		19502		19480		19522
1	26	Yes			534			TDF/3TC/EFV		TDF/3TC/EFV				445			No signs		W=Working		Stage I	Good	Alive and on treatment				19468		19468		19498		19480		19527		19527		19557		19557		19590		19590		19649		19649
26	19	Yes	Yes			Yes	Yes	TDF/3TC/EFV		TDF/3TC/EFV		Yes			Yes		No signs		W=Working		Stage I	Not documented	Lost to follow up				19443		19480		19512		19604		19663
25	28					Yes	Yes	TDF/3TC/EFV		TDF/3TC/EFV		Yes			Yes		No signs		W=Working		Stage II	Not documented	Lost to follow up				19431
24	28					Yes	Yes	TDF/3TC/EFV		TDF/3TC/EFV		Yes			Yes		No signs		W=Working		Stage II	Not documented	Lost to follow up				19471		19471		19500		19500		19549		19549		19578		19613		19676		19676		19704		19704
23	23					Yes		TDF/3TC/EFV		TDF/3TC/EFV		Yes					No signs		W=Working		Stage I	Good	Alive and on treatment				19459		19459		19492		19492		19522		19522		19550		19575		19613		19648		19676		19676
22		Yes	Yes			Yes	Yes	TDF/3TC/EFV		TDF/3TC/EFV		Yes					No signs	Yes	Not documented		Stage I	Not documented	Lost to follow up				19443
21	19					Yes	Yes	TDF/3TC/EFV		TDF/3TC/EFV		Yes			Yes		No signs		W=Working		Stage I	Good	Lost to follow up				19459		19453		19487
20	25					Yes	Yes	TDF/3TC/EFV		TDF/3TC/EFV		Yes			Yes		No signs		W=Working		Stage I	Not documented	Lost to follow up				19402		19416			Yes
19	20	Yes	Yes			Yes	Yes	TDF/3TC/EFV		TDF/3TC/EFV		Yes			Yes		No signs		W=Working	Yes	Stage I	Good	Lost to follow up				19444
18	25					Yes	Yes	TDF/3TC/EFV		TDF/3TC/EFV					Yes		No signs		W=Working		Stage I	Good	Lost to follow up				19450		19464		19487		19522		19550		19548		19604		19687		19743		19743		19799
17	30					Yes	Yes	TDF/3TC/EFV		TDF/3TC/EFV				844			No signs		W=Working		Stage I	Good	Alive and on treatment				19395		19395		19431		19431		19459		19459		19487		19500		19522		19550		19578		19578
16	27	Yes				Yes	Yes	TDF/3TC/EFV		TDF/3TC/EFV		Yes			Yes		No signs		W=Working		Stage I	Good	Alive and on treatment				19396		19396		19424		19424		19452		19457		19486		19487		19515		19516		19585		19578
15	25	Yes				Yes	Yes	TDF/3TC/EFV		TDF//3TC/EFV		Yes			Yes		No signs		W=Working		Stage II	Not documented	Lost to follow up					Yes
14	21	Yes				Yes	Yes	TDF/EFV/EFV		TDF/3TC/EFV		Yes			Yes		No signs		W=Working		Stage I	Not documented	Lost to follow up				19435
13	29					Yes	Yes	TDF/3TC/EFV		TDF/3TC/EFV						Yes	Not documented		W=Working		Stage I	Not documented	Lost to follow up					Yes
12	30					Yes	Yes	TDF/3TC/EFV		TDF/3TC/EFV		Yes			Yes		No signs		W=Working		Stage II	Poor	Lost to follow up				19464
11	26		Yes			Yes	Yes	TDF/3TC/EFV		TDF/3TC/EFV		Yes			Yes		No signs		W=Working		Stage I	Poor	Lost to follow up				19395
10	22	Yes			724			TDF/3TC/2013		TDF/3TC/EFV				724			No signs		W=Working		Stage I	Good	Alive and on treatment				19459		19460		19490		19513		19542		19542		19570		19570		19597		19598		19627		19627
9	29	Yes			892			TDF/3TC/EFV		TDF/3TC/EFV				892					W=Working		Stage I	Good	Lost to follow up				19443		19534		19562		19550		19578		19577		19641		19641		19704		19704		19736		19736
8	24					Yes	Yes	TDF/3TC/EFV		TDF/3TC/EFV		Yes			Yes		No signs		W=Working		Stage I	Not documented	Alive and on treatment					Yes	19426		19464		19457		19486		19486		19519		19519		19547		19555		19613		19613
7	27					Yes	Yes	TDF/3TC/EFV		TDF/3TC/EFV		Yes			Yes		No signs				Stage I	Good	Lost to follow up				19462		19462		19499		19513		19541		19550		19613
6	28					Yes	Yes	TDF/3TC/EFV		TDF/3TC/EFV		Yes			Yes		No signs		W=Working		Stage I	Not documented	Alive and on treatment				19396		19396		19424		19424		19431		19431		19459		19457		19487		19487		19552		19551
5	21					Yes	Yes	TDF/3TC/EFV		TDF/3TC/EFV		Yes			Yes		No signs		W=Working		Stage I	Poor	Lost to follow up				19431		19431		19459		19459		19487		19522		19550
4	26					Yes	Yes	TDF/3TC/EFV		TDF/3TC/EFV		Yes			Yes		No signs		W=Working		Stage II	Poor	Lost to follow up				19396		19395		19423		19423			Yes	19453			Yes	19513		19542
3	40					Yes	Yes	TDF/3TC/EFV		TDF/3TC/EFV		Yes			Yes		No signs		W=Working		Stage I	Good	Alive and on treatment				19436		19436		19459		19459		19487		19597		19613		19632		19693		19702		19758		19771
2	26				791			TDF/3TC/EFV		TDF/3TC/EFV				791			No signs		W=Working		Stage I	Good	Alive and on treatment				19459		19526		19550		19618		19676		19676		19704		19704		19732		19732		19767		19767
1	37	Yes		Yes	859			3TC/TDF/EFV		TDF/3TC/EFV				855			No signs		W=Working		Stage I	Good	Alive and on treatment				19429		19429		19458		19458		19486		19597		19625		19632		19662		19662		19690		19695
	33	Yes			1443			TDF/3TC/EFV		TDF/3TC/EFV				1443			No signs				Stage I	Good	Alive and on treatment				19444		19443		19472		19472		19500		19506		19541		19605		19633		19633		19668		19668
12	38	Yes			710			TDF/3TC/EFV		TDF/3TC/EFV				1158			No signs		W=Working		Stage I	Good	Alive and on treatment				19451		19451		19486		19486		19514		19514		19542		19542		19577		19577		19607		19605
11	37	Yes			602			TDF/3TC/EFV		TDF/3TC/EFV				320			No signs		W=Working		Stage I	Good	Alive and on treatment				19605		19605		19633		19633		19665		19665		19696		19696		19759		19759		19815		19815
10	36	Yes			471			TDF/3TC/EFV		TDF/3TC/EFV				705			No signs		W=Working		Stage I	Good	Alive and on treatment				19444		19570		19600		19605		19633		19633		19668		19668		19696		19696		19759		19759
9	20	Yes			957			TDF/3TC/EFV		TDF/3TC/EFV				1210			No signs		W=Working		Stage I	Good	Alive and on treatment				19423		19423		19451		19451		19483			Yes	19521		19521		19549		19549		19579		19579
7	19	Yes			1381			TDF/3TC/EFV		TDF/3TC/EFV				1381			No signs		W=Working		Stage I	Good	Alive and on treatment				19387		19387		19402		19576		19605		19605		19633		19646		19675		19668		19696		19665
6	23				739			TDF/3TC/EFV		TDF/3TC/EFV				739			No signs		W=Working		Stage I	Fair	Alive and on treatment				19430		19423		19451		19453		19509			Yes		Yes	19502		19530		19530		19558		19551
5	36	Yes				Yes	Yes	TDF/3TC/EFV		TDF/3TC/EFV				391			No signs		W=Working		Stage I	Good	Alive and on treatment				19409		19409		19437		19437		19465		19465		19542		19542		19570		19978		20010		20010
32	30				424			AZT/3TC/EFV		AZT/3TC/EFV				792			No signs		W=Working		Stage II	Good	Alive and on treatment				19494		19501		19557		19557		19620		19620		19683		19683		19751		19752		19820		19820
31	30	Yes	Yes		412			AZT/3TC/EFV		AZT/3TC/EFV				685			No signs		W=Working		Stage III	Good	Alive and on treatment				19400		19388		19416		19416		19438		19438		19494		19494		19557		19557		19620		19620
30	27				736			TDF/3TC/EFV		TDF/3TC/EFV		Yes			Yes		No signs		W=Working		Stage II	Not documented	Alive and on treatment				19410		19410		19466		19466		19529		19529		19585		19585		19648		19648		19702		19702
29	25		Yes		656			TDF/3TC/EFV		TDF/3TC/EFV		Yes			Yes		No signs		W=Working		Stage I	Good	Alive and on treatment				19464		19494		19557		19557		19620		19620		19683		19683		19739		19739		19802		19739
28	18					Yes	Yes	TDF/3TC/EFV		TDF/3TC/EFV				411			No signs		W=Working		Stage II	Good	Alive and on treatment				19451		19451		19493		19493		19519		19519		19529		19529		19585		19585		19648		19648
27	28	Yes	Yes		212			AZT/3TC/EFV		AZT/3TC/EFV				301			No signs		W=Working		Stage II	Good	Transfer out				19774		19409		19466		19529		19557		19557		19985		19620		19682		19802		19802		19893
23	24				1307			TDF/ETC/EFV		TDF/3TC/EFV				1692			No signs		W=Working		Stage II	Good	Alive and on treatment					Yes	19423		19425		19466		19529		19529		19585		19592		19648		19648		19682		19683
10	27					Yes	Yes	AZT/3TC/EFV		AZT/3TC/EFV				1006			No signs		W=Working		Stage II	Not documented	Alive and on treatment				19466		19466		19494		19494		19592		19592		19648		19655		19746		19746		19802		19802
1	32				186			TDF/3TC/EFV		TDF/3TC/EFV		Yes			Yes		No signs		W=Working		Stage III	Not documented	Alive and on treatment				19774		19774		19830		19830		19832		19893		19956		20067		20137
2	26					Yes	Yes	TDF/3TC/EFV				Yes			Yes	Yes	Not documented		A=Ambulatory		Stage II	Not documented	Lost to follow up					Yes	19645		19704		19710			Yes	19767		19828		19828		19915		19915		19999
3	35				397			TDF/3TC/EFV		TDF/ETC/EFV				769			No signs	Yes	Not documented		Stage III	Not documented	Lost to follow up					Yes	19452		19494		19494		19529		19529		19585		19585		19648		19645		19708		19708
4	33				186		Yes	TDF/3TC/EFV		TDF/3TC/EFV		Yes			Yes		No signs		W=Working		Stage II	Good	Alive and on treatment					Yes	19435		19465		19466		19529		19529		19585		19585		19648		19648		19702		19702
5	21		Yes		720			TDF/3TC/EFV		TDF/3TC/EFV				611			No signs		W=Working		Stage III	Good	Alive and on treatment				19438		19416		19444		19444		19472			Yes	19474		19533		19591		19586			Yes	19648
6	30				49			TDF/3TC/EFV		TDF/3TC/EFV				392			No signs		W=Working		Stage II	Not documented	Alive and on treatment				19444		19494		19529		19774		19830		19830			Yes	19939		19933		19995			Yes	20051
13	38				634			AZT/3TC/EFV		AZT/3TC/EFV				808			No signs		W=Working		Stage II	Good	Alive and on treatment					Yes	19388			Yes	19388		19416		19415		19473		19466		19529		19530		19585		19585
7	38	Yes	Yes			Yes	Yes	AZT/3TC/EFV		AZT/3TC/EFV							No signs		W=Working		Stage III	Not documented	Lost to follow up
9	20				1416			AZT/3TC/EFV		TDF/3TC/EFV				2191			No signs		W=Working		Stage III	Good	Alive and on treatment					Yes	19379			Yes	19381		19410		19416		19505		19512		19571		19583		19639		19647
11	26				182		Yes	TDF/3TC/EFV		TDF/3TC/EFV		Yes			Yes		No signs		W=Working		Stage III	Not documented	Alive and on treatment					Yes	19452			Yes	19452		19494		19494		19557		19557		19620		19620		19683		19683
12	23					Yes	Yes	TDF/3TC/EFV		TDF/3TC/EFV				1120			No signs				Stage III	Good	Alive and on treatment					Yes	19451		19466		19465		19494		19494		19557		19557		19620		19627		19688		19688
8	35				727				Yes	TDF/3TC/EFV				960			No signs		W=Working		Stage II	Good	Alive and on treatment					Yes	19451		19486		19486		19514		19514		19542		19542		19585		19587		19648		19648
14	26				683			AZT/3TC/EFV		AZT/3TC/EFV				411			No signs		W=Working		Stage III	Good	Alive and on treatment					Yes			19557		19557		19620		19620		19683		19683		19739		19740		19800		19801
15	27				1052			TDF/3TC/EFV		TDF/3TC/EFV				1661			No signs		W=Working		Stage II	Good	Alive and on treatment				19906		19920		19983		20065		20149
16	31				691			TDF/3TC/EFV						819			No signs		W=Working		Stage III	Good	Alive and on treatment				19423		19430		19444		19444		19466		19472			Yes	19536			Yes	19633			Yes	19652
17	27					Yes	Yes	TDF/3TC/EFV		TDF/3TC/EFV				1181			No signs		W=Working		Stage II	Fair	Alive and on treatment				19774		19774		19802		19858		19892		19892		19955		19955		20012		20018		20100		20100
18	26					Yes	Yes	TDF/3TC/EFV		TDF/3TC/EFV				1200			No signs		W=Working		Stage III	Good	Alive and on treatment				19430		19466		19529		19529		19585		19585		19648		19648		19702		19702		19774		19768
19	28				103			TDF/3TC/NVP			Yes	Yes			Yes		No signs		W=Working		Stage III	Not documented	Lost to follow up				19410		19423		19456
20	30				763			AZT/3TC/EFV		AZT/3TC/EFV				962			No signs		W=Working		Stage II	Not documented	Lost to follow up				19438		19408		19438		19433		19557		19603		19661		19661		19702		19702		19774		19743
21	26				414			TDF/3TC/EFV		TDF/3TC/EFV				584			No signs		W=Working		Stage III	Good	Alive and on treatment					Yes	19557			Yes	19655			Yes	19710			Yes	19785			Yes	19848		19892
22	27				740			TDF/3TC/EFV		TDF/3TC/EFV				522			No signs		W=Working		Stage II	Fair	Lost to follow up				19438		19419		19451		19451		19466		19494		19557		19557		19620
24	32					Yes	Yes		Yes	AZT/3TC/EFV		Yes			Yes		No signs		W=Working		Stage III	Good	Alive and on treatment				19494		19494		19557		19557		19620		19627			Yes	19697		19757		20069		19827		19836
25	25				744			AZT/3TC/EFV		AZT/3TC/EFV				922			No signs		W=Working		Stage III	Good	Alive and on treatment				19438		19438			Yes	19494		19592		19702		19774		19774		19830		19956		20012
26	30				473			TDF/3TC/EFV		TDF/3TC/EFV				1276			No signs		W=Working		Stage III	Good	Alive and on treatment					Yes	19379		19407		19407		19472		19472		19535		19535		19596		19596		19661		19600
1	30	Yes			531			TDF/3TC/EFV		TDF/3TC/EFV				669			No signs		W=Working		Stage I	Good	Alive and on treatment				19452		19456		19484		19473		19533		19522		19578		19613		19669		19711		19739		19739
2	33	Yes			505			3TC/TDF/EFV		3TC/TDF/EFV				465			No signs		W=Working		Stage I	Good	Alive and on treatment				19375		19375		19403		19403		19431		19431		19459		19459		19501		19501		19543		19547
3	34	Yes			100			3TC/TDF/NVP		3TC/TDF/NVP				226			No signs		W=Working		Stage I	Good	Alive and on treatment				19450		19450		19478		19477		19485		19485		19499		19499		19527		19527		19562		19562
4	25	Yes			268			TDF/3TC/EFV		TDF/3TC/EFV				136			No signs		W=Working		Stage I	Good	Transfer out				19424		19434		19421		19445		19459		19459		19487		19487		19515		19519		19561		19564
5	30	Yes			303			TDF/ETC/EFV		TDF/3TC/EFV				558			No signs		W=Working		Stage I	Good	Transfer out				19442		19442		19470		19470		19498		19498		19554		19554		19582		19582		19638		19638
6	32	Yes			697			TDF/3TC/EFV		TDF/3TC/EFV				624			No signs		W=Working		Stage I	Good	Alive and on treatment				19403		19403		19410		19410		19438		19438			Yes	19466		19494		19494		19522		19533
7	35	Yes			161			TDF/3TCV/EFV		TDF/3TC/EFV				283			No signs		W=Working		Stage I	Good	Alive and on treatment				19442		19442		19456		19452		19480		19480		19515		19515		19543		19571		19599		19599
8	22	Yes			571			TDF/3TC/EFV		TDF/3TC/EFV				989			No signs		W=Working		Stage I	Good	Transfer out				19400		19400		19414		19414			Yes	19603			Yes	19820		19519
9	33	Yes			427			TDF/3TC/EFV		TDF/3TC/EFV		Yes			Yes		No signs		W=Working		Stage I	Good	Alive and on treatment				19411		19411		19418		19418		19439		19439		19453		19453		19467		19467		19495		19495
10	30				745			TDF/3TC/EFV		TDF/3TC/EFV					Yes		No signs		W=Working		Stage I	Good	Alive and on treatment				19429		19429		19443		19443		19457		19457		19478		19478		19485		19485		19513		19513
11	28	Yes			446			TDF/3TC/EFV		TDF/3TC/EFV				563			No signs		W=Working		Stage I	Good	Alive and on treatment				19439		19439		19467		19467		19495		19495		19530		19530		19558		19558		19586		19586
12	20				740		Yes	TDF/3TC/EFV		TDF3TC/EFV				1166			No signs		W=Working		Stage I	Fair	Alive and on treatment				19417		19417		19424		19424		19431		19431		19452		19452		19487		19473		19487		19487
13	24	Yes	Yes	Yes	635			TDF/3TC/EFV		TDF/3TC/EFV				1200			No signs		W=Working		Stage I	Good	Alive and on treatment				19453		19453		19467		19467		19495		19495		19530		19530		19558		19558		19586		19586
14	20				474			TDF/3TC/EFV		TDF/3TC/EFV				508			No signs		W=Working		Stage I	Good	Alive and on treatment				19473		19473		19501		19532		19529		19529		19571		19571		19599		19599		19627		19624
15	28	Yes		Yes	439			TDF/3TC/EFV		TDF/3TC/EFV				755			No signs		W=Working		Stage I	Good	Alive and on treatment				19428		19423		19513		19513		19534		19534		19562		19562		19590		19589		19618		19983
16	37		Yes	Yes	351			TDF/3TC/EFV		TDF/3TC/EFV				351			No signs		W=Working		Stage I	Fair	Alive and on treatment					Yes	19387			Yes	19422			Yes	19480			Yes	19557			Yes	19590			Yes	19694
17	23				191			TDF/3TC/EFV		TDF/3TC/EFV				337			No signs		W=Working		Stage I	Good	Alive and on treatment				19389		19389		19417		19459			Yes	19487			Yes	19515			Yes	19543			Yes	19557
1	24		Yes			Yes	Yes	TDF/3TC/EFV		TDF/3TC/EFV		Yes					No signs				Stage I	Not documented	Lost to follow up				19403
2	29				748			TDF/3TC/EFV		TDF/3TC/EFV		Yes			Yes		No signs		W=Working		Stage I	Good	Lost to follow up				19450		19450			Yes	19488			Yes	19514			Yes	19577		19640		19638			Yes	19704
3	28				114			TDF/3TC/EFV		TDF/3TC/EFV				940			No signs		W=Working		Stage I	Good	Alive and on treatment				19389		19389			Yes	19407		19473		19473		19501		19501			Yes	19555		19583		19589
4	24		Yes		545			TDF/3TC/EFV		TDF/3TC/EFV				812			No signs		W=Working		Stage I	Good	Alive and on treatment					Yes	19450			Yes	19480			Yes	19513		19527		19536		19571		19547			Yes	19570
5	20			Yes	182			TDF/3TC/EFV		TDF/3TC/EFV				937			No signs		W=Working		Stage I	Good	Alive and on treatment						19417				19432				19473				19508				19564				19624
6	21		Yes		536			TDF/3TC/EFV		TDF/3TC/EFV				732			No signs		W=Working		Stage I	Good	Alive and on treatment					Yes		Yes	19368		19396		19424		19424		19449		19449			Yes	19487		19515		19515
7	32				702			TDF/3TC/EFV		TDF/3TC/EFV				835			No signs		W=Working		Stage II	Good	Alive and on treatment					Yes		Yes	19395		19397			Yes	19450			Yes	19451			Yes	19489		19507
8	25			Yes	486			TDF/3TC/EFV		TDF/3TC/EFV				775			No signs		W=Working		Stage I	Good	Lost to follow up				19368		19397			Yes	19428		19459							Yes	19459		19515			Yes	19543
9	24		Yes		1012			EFV/3TC/EFV		EFV/3TC/EFV				1208			No signs		W=Working		Stage I	Not documented	Lost to follow up				19395			Yes	19396			Yes	19452			Yes	19502		19503		19565		19565			Yes
10	28				634			TDF/3TC/EFV		TDF/3TC/EFV				634		Yes	No signs	Yes	W=Working	Yes	Stage I	Good	Transfer out				19408		19408			Yes	19436		19450		19450			Yes
11	21				797			TDF/3TC/EFV		TDF/3TC/EFV				1241			No signs		W=Working		Stage I	Good	Alive and on treatment					Yes	19436			Yes	19478		19508		19508			Yes	19537		19586		19586			Yes
12	26				402			TDF/3TC/EFV		TDF/3TC/EFV				520			No signs		W=Working		Stage I	Good	Alive and on treatment					Yes	19432		19463		19464			Yes	19527		19520		19555			Yes	19652			Yes	20049
14	29					Yes	Yes	TDF/3TC/EFV		TDF/3TC/EFV		Yes			Yes		No signs		W=Working		Stage I	Not documented	Transfer out					Yes	19485			Yes
13	23				667			TDF/3TC/EFV		870				870			No signs		W=Working		Stage I	Poor	Alive and on treatment				19411		19411		19432		19432		19450		19450		19480		19569		19569			Yes	19632		19592
15	31			Yes	733			CBV/EFV		CBV/EFV				744			No signs		W=Working		Stage I	Good	Alive and on treatment					Yes	19387		19401		19409			Yes	19437		19493		19509			Yes	19570			Yes	19659
16	24	Yes		Yes	849			TDF/3TC/EFV		TDF/3TC/EFV				728			No signs		W=Working		Stage I	Good	Alive and on treatment					Yes	19397		19422		19422			Yes	19486		19542		19523			Yes	19572		19632		19632
17	27			Yes	1012			TDF/3TC/EFV		TDF/3TC/EFV				1291			No signs		W=Working		Stage II	Fair	Alive and on treatment				19410		19410		19438		19501		19562		19563		19621		19619		19680		19683			Yes	19750
18	18			Yes	293			TDF/3TC/EFV		TDF/3TC/EFV				562			No signs		W=Working		Stage I	Good	Alive and on treatment					Yes	19394		19422		19422		19485		19485		19548		19547		19612		19607			Yes	19666
19	24		Yes		221			TDF/3TC/EFV		TDF/3TC/EFV				315			No signs		W=Working		Stage II	Good	Alive and on treatment					Yes	19411			Yes	19439		19467		19461			Yes	19493		19578		19597		19654		19668
20	18		Yes		658			TDF/3TC/EFV		TDF/3TC/EFV				875			No signs		W=Working		Stage I	Good	Alive and on treatment				19393		19388		19391		19435		19491		19495		19551		19565			Yes	19625		19653		19662
21	20		Yes		448			TDF/3TC/EFV		TDF/3TC/EFV				428			No signs		W=Working		Stage I	Good	Alive and on treatment					Yes	19401				19415			Yes	19429		19460		19450			Yes	19493		19548		19548
23	27	Yes			563			TDF/3TC/EFV		TDF/3TC/EFV				625			No signs		W=Working		Stage I	Good	Alive and on treatment					Yes	19428		19459		19460		19488		19488		19551		19551				19586			Yes	19663
22	26	Yes	Yes		488			TDF/3TC/EFV		TDF/3TC/EFV				434			No signs		W=Working		Stage II	Good	Alive and on treatment				19407		19407			Yes	19493		19551		19584			Yes	19654			Yes		Yes	19738
24	26				1499			TDF/3TC/EFV		TDF/3TC/EFV				2092			No signs		W=Working		Stage I	Good	Alive and on treatment				19402		19402		19458		19460			Yes	19516		19516		19583		19583		19639		19698		19698
25	26				317			CBV/NVP		8/9/2014				611					W=Working		Stage II	Good	Alive and on treatment				19397		19397		19425		19428		19459		19500			Yes	19528		19528		19584		19584		19639
26	22				213			TDF/3TC/EFV		TDF/3TC/EFV				760			No signs		W=Working		Stage I	Good	Alive and on treatment					Yes	19390		19390		19390		19457		19480		19512		19513		19541		19541			Yes	19584
27	27				168		Yes	TDF/3TC/EFV		TDF/3TC/EFV				555			No signs		W=Working		Stage I	Good	Alive and on treatment				19388		19437		19444		19437		19432		19500			Yes	19558		19611		19667		19667		19726
28	18				708			TDF/3TC/EFV		TDF/3TC/EFV				100			No signs		W=Working		Stage I	Good	Alive and on treatment					Yes	19496		19466		19496			Yes	19488			Yes	19551		19582		19641		19640		19704
29	23				547			TDF/3TC/EFV		TDF/3TC/EFV		Yes					No signs		W=Working		Stage I	Not documented	Lost to follow up					Yes	19453			Yes
30	20		Yes			Yes		TDF/3TC/EFV		TDF/3TC/EFV		Yes			Yes		No signs		W=Working		Stage I	Not documented	Lost to follow up					Yes	19415		19443
31	23			Yes	785			TDF/3TC/EFV		TDF/3TC/EFV				749			No signs		W=Working		Stage I	Good	Transfer out				19395		19395		19423		19423			Yes	19485			Yes	19541			Yes		Yes	19626		19710
32	22				1223			TDF/3TC/EFV		TDF/3TC/EFV				1277			No signs		W=Working		Stage I	Good	Alive and on treatment					Yes	19446			Yes	19453			Yes	19492		19485		19549			Yes		Yes	19612		19668
33	26				333			TDF/3TC/EFV		TDF/3TC/EFV				465			No signs		W=Working		Stage I	Not documented	Alive and on treatment					Yes	19394		19422		19423			Yes	19488		19516		19598			Yes	19652			Yes	19715
1	28	Yes			62			TDF/3TC/EFV		TDF/3TC/EFV				182			No signs		W=Working		Stage I	Good	Alive and on treatment				19409		19410		19424		19424		19439		19438		19473		19473		19530		19530		19543		19543
2	26	Yes			113			TDF/3TC/EFV		TDF/3TC/EFV				388			No signs		W=Working		Stage II	Good	Alive and on treatment				19411		19411		19424		19424		19466		19466		19543		19571		19599		19599		19634		19634
3	32				286			TDF/3TC/EFV		TDF/3TC/EFV					Yes		Not documented		W=Working		Stage II	Good	Lost to follow up				19432		19438		19473		19473		19530		19530		19543		19544		19554		19557		19613		19613
90	19				418			TDF/3TC/EFV		TDF/3TC/EFV		Yes			Yes		No signs		W=Working		Stage I	Not documented	Lost to follow up				19386		19386		19414		19414		19442		19442		19470
96	28				1101			TDF/3TC/EFV		TDF/3TC/EFV				1316			No signs		W=Working		Stage I	Good	Lost to follow up				19407		19407		19421		19579		19592		19592		19683		19683		19774		19774		19863		19863
91	43				382			TDF/3TC/EFV		TDF/3TC/EFV		Yes			Yes		No signs		W=Working		Stage II		Lost to follow up				19387		19387		19477
92	20				151			TDF/3TC/EFV		TDF/3TC/EFV		Yes			Yes		No signs		W=Working		Stage I		Lost to follow up				19391		19389		19409
93	27				142		Yes	TDF/3TC/EFV		TDF/3TC/EFV		Yes			Yes		No signs		W=Working		Stage I	Good	Lost to follow up				19431		19431		19481		19481		19516
94	28				360			TDF/3TC/EFV		TDF/3TC/EFV				595			No signs		W=Working		Stage I	Good	Lost to follow up				19431		19431		19460		19460		19495		19505		19530		19904		19976
95	29				389			TDF/3TC/EFV		TDF/3TC/EFV		Yes			Yes		No signs		W=Working		Stage I	Good	Lost to follow up				19407		19456		19491
97	22				705			TDF/3TC/EFV		TDF/3TC/EFV		Yes			Yes		No signs		W=Working		Stage I	Not documented	Lost to follow up				19407		19407
98	26				399			TDF/3TC/EFV		TDF/3TC/EFV		Yes			Yes		No signs		W=Working		Stage I	Not documented	Lost to follow up				19403		19417				19445		19466
99	20				10			TDF/3TC/EFV		TDF/3TC/EFV		Yes			Yes		No signs		W=Working		Not documented	Good	Lost to follow up				19403
100	20	Yes			672			TDF/3TC/EFV		TDF/3TC/EFV		Yes			Yes		No signs		W=Working		Stage I	Not documented	Lost to follow up				19401		19407		19408		19415		19436		19436		19478		19478		19503
101	28				422			TDF/3TC/EFV		TDF/3TC/EFV				1037			No signs		W=Working		Stage I	Good	Lost to follow up				19424		19444		19453		19488		19516		19576		19599		19599		19655		19712
102	30				231			TDF/3TC/EFV		TDF/3TC/EFV				415			No signs		W=Working		Stage II	Good	Lost to follow up				19423		19423				19437		19472		19472		19500		19584		19612		19612		19703		19703
103	29				355			TDF/3TC/EFV		TDF/3TC/EFV				700			No signs		W=Working		Stage I	Good	Lost to follow up				19415		19415				19443		19457		19585				19626		19324		19820
104	20				661			TDF/3TC/EFV		TDF/3TC/EFV				661			No signs		Not documented		Stage I	Good	Lost to follow up				19415		19415				19444
105	20				936			TDF/3TC/EFV		TDF/3TC/EFV				1264			No signs		W=Working		Stage I	Good	Lost to follow up				19414		19414		19466		19466		19501		19536		19564		19564		19585		19585		19627		19647
106	26				89			TDF/3TC/REFV		TDF/3TC/EFV				447			No signs		W=Working		Stage II	Not documented	Lost to follow up				19409		19409		19444		19444		19472		19472		19500		19515		19540		19541				19661
107	26				281			TDF/3TC/EFV		TDF/3TC/EFV		Yes			Yes		No signs		W=Working		Stage I	Not documented	Lost to follow up				19409		19409		19437
108	36				213			TDF/3TC/EFV		TDF/3TC/EFV				930			No signs		W=Working		Stage I	Good	Lost to follow up				19408		19408		19535		19471		19492		19492		19503		19642		19743		19752		19747		19768
109	18				396			TDF/3TC/EFV		TDF/3TC/EFV				533			No signs		W=Working		Stage I	Not documented	Lost to follow up				19362		19393		19486		19428		19470		19477		19498		19569				19583		19690		20010
111	25				545			TDF/3TC/EFV		TDF/3TC/EFV				1265			No signs		W=Working		Stage I	Poor	Lost to follow up				19397		19407		19442		19603		19619		19619		19372		19885		19920		19981
112	20				615			TDF/3TC/EFV		TDF/3TC/EFV		Yes			Yes		No signs		W=Working		Stage I	Good	Lost to follow up				19407		19407
110	25				576			TDF/3TC/EFV		TDF/3TC/EFV				1656			No signs		W=Working		Stage I	Not documented	Lost to follow up				19408		19409		19429		19431		19527		19592		19616		19593		19649		19737		19793		19793
1	24					Yes	Yes	TDF//3TC/EFV		TDF/3TC/EFV		Yes			Yes		No signs		W=Working		Stage I	Good	Alive and on treatment				19796		19796		19831		19831		19877		19877		20001		20001		20094		20094
2	19	Yes			566			EFV/TDF/3TC		EFV/TDF/3TC		Yes					No signs		W=Working		Stage II	Good	Alive and on treatment				19443		19443		19740		19740		19780		19780		19933		19933		19962		19962		19990		19990
3	22					Yes	Yes	TDF/3TC/EFV		TDF/3TC/EFV		Yes			Yes		No signs		W=Working		Stage I	Good	Missed				19408		19408		19436		19436		19464		19464		19492		19492		19474		19474		19533		19533
4	24			Yes	367			TDF/3TC/EFV		TDF/3TC/EFV				644			No signs		W=Working		Stage I	Good	Alive and on treatment				19401		19401		19415		19409		19474		19474		19504		19504		19553		19553		19601		19601
5	25				504			TDF/3TC/EFV		TDF/3TC/EFV				360			No signs		W=Working		Stage I	Good	Lost to follow up				19415		19415		19471		19471		19530		19530		19557		19557		19562		19562		19590		19590
6	30			Yes	1357			TDF/3TC/EFV		TDF/3TC/EFV				1359			No signs		W=Working		Stage I	Good	Transfer out				19471		19471		19492		19492		19527		19527		19555		19555		19590		19590		19754		19754
7	31					Yes	Yes	TDF/3TC/EFV		TDF/3TC/EFV		Yes			Yes		No signs		W=Working		Stage I	Not documented	Transfer out				19394
8	20				254			TDF/3TC/EFV		TDF/3TC/EFV				254			No signs		W=Working		Stage II	Poor	Dead	Yes			19467		19456		19485		19492		19527		19534		19555		19638		19667		19668		19695		19695
9	19					Yes	Yes	TDF/3TC/EFV		TDF/3TC/EFV		Yes			Yes		No signs		W=Working		Stage I	Poor	Lost to follow up				19412		19430		19465		19555		19583		19973		20004
10	30				896			TDF/3TC/EFV		TDF/3TC/EFV				896			No signs		W=Working		Stage I	Good	Alive and on treatment				19469		19467		19492		19492		19527		19527		19555		19555		19583		19583		19611		19611
11	30				634			TDF/3TC/EFV		TDF/3TC/EFV				635			No signs		W=Working		Stage I	Good	Alive and on treatment				19401		19429		19457		19457		19485		19485		19513		19513		19541		19541		19569		19569
12	21	Yes			760			TDF/3TC/EFV		TDF/3TC/EFV		Yes			Yes		No signs		Not documented		Stage II	Good	Alive and on treatment				19411		19411		19436		19436		19464		19464		19485		19485		19603		19607		19689		19674
14	36				602			TDF/3TC/EFV		TDF/3TC/EFV		Yes			Yes		No signs		W=Working		Stage I	Good	Lost to follow up				19422		19422		19450		19450		19508		19508		19499		19499		19513		19513		19569		19569
13	19		Yes	Yes		Yes	Yes	TDF/3TC/EFV		TDF/3TC/EFV		Yes			Yes		No signs		W=Working		Stage I	Poor	Transfer out				19470		19470		19492		19492		19527		19527		19555		19550		19576		19612		19639		19659
1	24				771			TDF/3TC/EFV		TDF/3TC/EFV				771			No signs		W=Working		Stage I	Good	Lost to follow up				19430		19506		19534		19647		19682
2	30	Yes			435			TDF/3TC/EFV		TDF/3TC/EFV				705			No signs		W=Working		Stage II	Good	Alive and on treatment				19468		19499		19530		19530		19619		19606		19723		19723		19779		19779		19793		19793
3	34	Yes			374			TDF/3TC/EFV		TDF/3TC/EFV				374			No signs		W=Working		Stage I	Fair	Alive and on treatment				19472		20094		20122
4	24	Yes				Yes	Yes	TDF/3TC/EFV		TDF/3TC/EFV		Yes			Yes		No signs		W=Working		Stage II	Good	Lost to follow up				19487		19487		19548		19548		19606		19620		19647		19676		19710		19710		19744
5	26	Yes				Yes	Yes	TDF/3TC/EFV		TDF/3TC/EFV		Yes			Yes		No signs		W=Working		Stage I	Not documented	Lost to follow up				19389		19409		19437		19647		19682			Yes		Yes		Yes		Yes
6	20					Yes	Yes	TDF/3TC/EFV		TDF/3TC/EFV				365			No signs		W=Working		Stage I	Poor	Alive and on treatment				19443		19443		19471		19471		19501		19480			Yes		Yes	19771		20094		20122
7	20	Yes			647			TDF/3TC/EFV		TDF/3TC/EFV				555			No signs		W=Working		Stage II	Good	Alive and on treatment				19452		19452		19501		19498		19532		19566		19595		19595		19628		19682		19711		19711
8	28				511			TDF/3TC/EFV		TDF/3TC/NVP				511			No signs		W=Working		Stage II	Good	Alive and on treatment				19452		19452		19501		19501		19533		19533		19647		19648		19682		19682		19711		19711
2	29	Yes			1178			TDF/3TC/EFV		TDF/3TC/EFV				1193			No signs		W=Working		Stage I	Good	Alive and on treatment				19481		19481		19512		19512		19558		19572		19607		19606		19635		19605		19663		19631
1	37	Yes				Yes	Yes	TDF/3TC/EFV		TDF/3TC/EFV		Yes			Yes		No signs	Yes	Not documented		Stage I	Not documented	Lost to follow up				19386
1	32	Yes	Yes		416			TDF/3TC/EFV		TDF/3TC/EFV				389			No signs		W=Working		Stage I	Not documented	Alive and on treatment				19397		19397		19431		19431		19459		19459		19491		19492		19519		19520		19549		19549
2	30	Yes			536			TDF/3TC/EFV		TDF/3TC/EFV				536			No signs		W=Working		Stage I	Good	Alive and on treatment				19393		19393		19421		19421		19449		19449		19475		19501		19529		19529		19557		19557
3	25				548			TDF/3TC/EFV		TDF/3TC/EFV				548			On TB Rx		W=Working		Stage III	Good	Lost to follow up				19386		19386		19421		19422		19452		19459		19494		19494		19522		19522		19550		19550
4	27	Yes			218			TDF/3TC/EFV		TDF/3TC/EFV				667			No signs		W=Working		Stage I	Good	Alive and on treatment				19410		19410		19438		19438		19466		19466		19522		19522		19606		19606		19669		19676
5	27		Yes		742			TDF/3TC/EFV		TDF/3TC/EFV				819			No signs		W=Working		Stage I	Good	Alive and on treatment				19452		19452		19480		19480		19508		19508		19536		19536		19564		19564		19599		19606
6	28	Yes			873			TDF/3TC/EFV		TDF/3TC/EFV				788			No signs		W=Working		Stage I	Good	Alive and on treatment				19404			Yes	19431		19462		19459		19467		19487		19487		19515		19515		19517		19517
7	24	Yes			575			TDF/3TC/EFV		TDF/3TC/EFV				575			No signs		W=Working		Stage I	Good	Alive and on treatment				19473		19505		19565		19565		19599		19599		19711		19711		19750		19750		19808		19808
8	28				242			TDF/3TC/EFV			Yes			998			No signs		W=Working		Stage I	Good	Alive and on treatment				19397		19397		19508		19508		19504		19504		19533		19533		19561		19561		19623		19623
9	20	Yes			590			TDF/3TC/EFV		TDF/3TC/EFV				1026			No signs		W=Working		Stage II	Poor	Alive and on treatment				19463		19500		19529		19528		19554		19555		19585		19585		19626		19626		19661		19661
11	24		Yes		897			TDF/3TC/EFV		TDF/3TC/EFV				1460			No signs		W=Working		Stage I	Good	Alive and on treatment				19473		19472		19501		19501		19529		19530		19557		19557		19585		19585		19626		19627
12	26	Yes	Yes		846			TDF/3TC/EFV		TDF/3TC/EFV				1325			No signs		W=Working		Stage I	Good	Alive and on treatment				19407		19407		19435		19435		19463		19463		19519		19519		19582		19582		19638		19638
13	23				912			TDF/3TC/EFV		TDF/3TC/EFV				912			No signs		W=Working		Stage I	Good	Alive and on treatment				19442		19478			Yes	19515		19568		19568		19652		19652		19680		19680		19710		19722
14	21	Yes		Yes		Yes	Yes	TDF/3TC/EFV		TDF/3TC/EFV		Yes			Yes		No signs		W=Working		Not documented	Not documented	Lost to follow up				19403		19403		19431		19431		19459
15	24	Yes	Yes			Yes	Yes	TDF/3TC/EFV		TDF/3TC/EFV		Yes			Yes		No signs		W=Working		Stage I	Not documented	Lost to follow up				19411		19415		19442		19442		19473		19473		19503		19505		19536
16	20		Yes			Yes	Yes	TDF/3TC/EFV		TDF/3TC/EFV		Yes			Yes		No signs		W=Working		Stage I	Not documented	Lost to follow up				19417		19411		19466		19484		19515		19515		19543		19583		19626
17	18		Yes			Yes	Yes	TDF/3TC/EFV		TDF/3TC/EFV		Yes			Yes		No signs		W=Working		Stage I	Not documented	Lost to follow up				19397
18	29	Yes	Yes		1014			TDF/3TC/EFV		TDF/3TC/EFV				1014			No signs		W=Working		Stage I	Good	Alive and on treatment				19421		19421		19452		19452		19480		19485		19515		19515		19543		19544		19575		19575
19	22	Yes			740			TDF/3TC/EFV		TDF/3TC/EFV				544			No signs		W=Working		Stage I	Good	Alive and on treatment				19421		19421		19452		19452		19480		19480		19508		19543		19571		19571		19599		19599
20	20		Yes			Yes	Yes	TDF/3TC/EFV		TDF/3TC/EFV		Yes			Yes		No signs		W=Working		Stage I	Not documented	Lost to follow up				19393		19393		19484
21	33				545			TDF/3TC/EFV		TDF/3TC/EFV				856			No signs		W=Working		Stage I	Good	Alive and on treatment				19400		19428		19454		19456		19505		19526		19551		19582		19638		19666		19710		19710
22	30	Yes			318			TDF/3TC/EFV		TDF/3TC/EFV				492			No signs		W=Working		Stage I	Good	Alive and on treatment				19466		19466		19524		19536		19559		19564		19655		19641		19669		19669		19697		19697
23	24	Yes			288			TDF/3TC/EFV		TDF/3TC/EFV				377			No signs		W=Working		Stage I	Good	Alive and on treatment				19442		19442		19473		19477		19508		19508		19536		19535		19564		19568		19599		19599
24	20	Yes		Yes	730			TDF/3TC/EFV		TDF/3TC/EFV				702			No signs		W=Working		Stage I	Good	Lost to follow up				19435		19456		19484		19498		19526		19536		19564		19564		19592		19592		19620		19862
25	25	Yes			478			TDF/3TC/EFV		TDF/3TC/EFV				478			No signs		W=Working		Stage I	Good	Lost to follow up				19393		19654		19655		19655		19683		19683		19710		19710		19767		19894		19934
26	22		Yes		940		Yes	TDF/3TC/EFV		TDF/3TC/EFV				929			No signs		W=Working		Stage I	Good	Alive and on treatment				19424		19424		19452		19452		19480		19480		19508		19508		19536		19543		19571		19571
27	28	Yes			562			TDF/3TC/EFV		TDF/3TC/EFV				780			No signs		W=Working	Yes	Not documented	Good	Alive and on treatment				19456		19393		19421		19421		19449		19452		19480		19480		19508		19508		19567		19567
29	25					Yes	Yes	TDF/3TC/EFV		TDF/3TC/EFV		Yes			Yes		No signs		W=Working		Stage I	Not documented	Lost to follow up				19424
30	24					Yes	Yes	TDF/3TC/EFV		TDF/3TC/EFV		Yes			Yes		No signs		W=Working		Stage I	Good	Alive and on treatment				19526		19526		19554		19554		19575		19575		19626		19626		19661		19661		19694		19694
31	19				816			TDF/3TC/EFV		TDF/3TC/EFV				797			No signs		W=Working		Stage I	Good	Alive and on treatment				19428		19428		19456		19456		19526		19526		19638		19652		19680		19680		19739		19739
6	21					Yes	Yes	TDF/3TC/EFV		TDF/3TC/EFV		Yes			Yes		No signs		W=Working		Stage I	Not documented	Lost to follow up					Yes	19435		19463
8	29	Yes			523			TDF/3TC/EFV		TDF/3TC/EFV				290			No signs		W=Working		Stage I	Good	Alive and on treatment				19423		19435		19463		19464		19493		19493		19521		19521		19535		19535		19645		19647
2	20	Yes				Yes	Yes	TDF/3TC/EFV		TDF/3TC/EFV		Yes			Yes		No signs		W=Working		Stage I	Not documented	Lost to follow up				19402
15	19	Yes				Yes	Yes	TDF/3TC/EFV				Yes			Yes		No signs		W=Working		Stage I	Not documented	Lost to follow up				19430
19	30					Yes	Yes	TDF/3TC/EFV		TDF/3TC/EFV		Yes			Yes		No signs		W=Working		Stage II	Not documented	Lost to follow up				19451
18	22	Yes				Yes	Yes	TDF/3TC/EFV		TDF/3TC/EFV				787			No signs		W=Working		Stage II	Good	Lost to follow up				19379		19386		19415		19416		19444		19459		19484		19487		19514		19514		19542		19543
17	20	Yes				Yes	Yes	TDF/3TC/EFV		TDF/3TC/EFV		Yes			Yes		No signs		W=Working		Stage II	Not documented	Lost to follow up				19458
16	23				549			TDF/3TC/EFV		TDF/3TC/EFV				474			No signs		W=Working		Stage I	Good	Alive and on treatment				19430		19436			Yes	19457		19486		19486		19542		19541		19570		19627		19655		19683
14	31	Yes			1196			TDF/3TC/EFV		TDF/3TC/EFV				744			No signs		W=Working		Stage I	Good	Alive and on treatment				19430		19444		19472		19472		19498		19598		19626		19646		19661		19694		19710		19710
13	24	Yes				Yes	Yes	TDF/3TC/EFV		TDF/3TC/EFV		Yes			Yes		No signs		W=Working		Stage III	Not documented	Lost to follow up				19407
12	20				537			TDF/3TC/EFV		TDF/3TC/EFV				1189			No signs		W=Working	Yes	Not documented	Good	Alive and on treatment				19444		19444		19458		19458		19486		19486		19514		19514		19542		19542		19570		19571
11	21				1259			TDF/3TC/EFV		TDF/3TC/EFV		Yes			Yes		No signs		W=Working		Stage I	Not documented	Lost to follow up	Yes			19280		19274		19302		19416		19437
10	21	Yes				Yes	Yes	TDF/3TC/EFV		TDF/3TC/EFV		Yes			Yes		No signs		W=Working		Stage II	Poor	Lost to follow up				19402		19402		19458		19458		19486		19486		19514
9	23	Yes			788			TDF/3TC/EFV		TDF/3TC/EFV				788			No signs		W=Working		Stage I	Not documented	Alive and on treatment				19374		19381		19395		19772		19780		19780		19808		19841		19871		19900		19934		20022
7	39	Yes			320			TDF/3TC/EFV		TDF/3TC/EFV				357			No signs		W=Working		Stage I	Good	Alive and on treatment				19654		19654		19682		19682		19750		19750		19809		19809		19869		19869		19897		19897
5	25	Yes				Yes	Yes	TDF/3TC/EFV		TDF/3TC/EFV		Yes			Yes		No signs		W=Working		Stage II	Not documented	Lost to follow up				19393		19393		19416
1	25				271			TDF/3TC/EFV		TDF/3TC/EFV				761			No signs		W=Working		Stage I	Not documented	Alive and on treatment				19437		19439		19463		19463		19493		19493		19519		19519		19535		19535		19570		19570
3	29	Yes				Yes	Yes	TDF/3TC/EFV		TDF/3TC/EFV		Yes			Yes		No signs		W=Working		Stage I	Not documented	Lost to follow up				19437
4	19	Yes		Yes		Yes	Yes	TDF/3TC/EFV		TDF/3TC/EFV					Yes		No signs		W=Working		Stage II	Not documented	Lost to follow up				19372
6	39				320			TDF/3TC/EFV		TDF/3TC/EFV				299			No signs		W=Working		Stage II	Not documented	Transfer out				19401		19401		19472		19472		19507		19507		19535		19535		19570
5	23					Yes	Yes	TDF/3TC/EFV		TDF/3TC/EFV		Yes			Yes		No signs		W=Working		Stage I	Not documented	Transfer out				19419		19436		19464		19447
4	29	Yes	Yes			Yes	Yes	TDF/3TC/EFV		TDF/3TC/EFV		Yes			Yes	Yes	Not documented	Yes	Not documented		Stage I	Not documented	Lost to follow up					Yes
3	23	Yes				Yes	Yes	TDF/3TC/EFV		TDF/3TC/EFV		Yes			Yes		No signs		W=Working		Stage I	Not documented	Lost to follow up				19423
2	18					Yes	Yes	TDF/3TC/EFV		TDF/3TC/EFV		Yes			Yes		No signs		W=Working		Stage I	Not documented	Lost to follow up				19440			Yes
1	21					Yes	Yes	TDF/3TC/EFV		TDF/3TC/EFV		Yes			Yes		No signs		W=Working		Stage I	Not documented	Transfer out				19429
2	19	Yes				Yes	Yes	TDF/3TC/EFV		TDF/3TC/EFV				941			No signs		W=Working		Stage I	Good	Alive and on treatment				19415		19415		19443		19443		19471		19471		19506		19499		19527		19527		19555		19555
8	25	Yes				Yes	Yes	TDF/3TC/EFV		TDF/3TC/EFV		Yes			Yes		No signs		W=Working		Stage I	Good	Lost to follow up			Yes	19450		19431		19457		19487		19513		19575		19604		19667		19695		19696		19730		19730
9	20					Yes	Yes	TDF/3TC/EFV		TDF/3TC/EFV				619			No signs		W=Working		Stage I	Good	Alive and on treatment				19459		19465		19492		19485		19513		19528		19541		19541		19576		19576		19604		19604
10	17					Yes	Yes	TDF/3TC/EFV		TDF/3TC/EFV		Yes			Yes		No signs		W=Working		Stage I	Fair	Lost to follow up					Yes	19423		19453		19450		19478		19478		19476		19508		19555		19554		19625		19626
11	35					Yes	Yes	TDF/3TC/EFV		TDF/3TC/EFV		Yes			Yes		No signs		W=Working		Stage I	Not documented	Lost to follow up				19382
1	25				326			TDF/3TC/EFV		TDF/3TC/EFV				731			No signs		W=Working		Stage I	Good	Alive and on treatment				19407		19407		19435		19435		19464		19464		19492		19485		19513		19513		19541		19541
3	26					Yes	Yes	TDF/3TC/EFV		TDF/3TC/EFV				743			No signs		W=Working		Stage I	Good	Alive and on treatment				19513		19513		19541		19541		19569		19576		19604		19604		19632		19632		19667		19667
6	27					Yes	Yes	TDF/3TC/EFV		TDF/3TC/EFV		Yes			Yes		No signs		W=Working		Stage I	Good	Lost to follow up				19676		19421		19450		19481		19513		19541		19569		19572		19576		19576		19604		19632
5	27				652			TDF/3TC/EFV		TDF/3TC/EFV				652			No signs		W=Working		Stage I	Good	Alive and on treatment				19379		19379		19408		19400		19408		19408		19436		19436		19464		19464		19520		19520
7	22					Yes	Yes	TDF/3TC/EFV		TDF/3TC/EFV		Yes			Yes		No signs		W=Working		Stage I	Good	Lost to follow up				19450		19513		19541		19549		19576		19576		19604		19604		19632		19632		19656		19656
4	25					Yes	Yes	TDF/3TC/EFV		TDF/3TC/EFV		Yes			Yes		No signs		W=Working		Stage I	Good	Alive and on treatment				19450		19842		19870		19870		19898		19898		19961		19961		20017		20017		20073		20073
6	19	Yes				Yes	Yes	TDF/3TC/EFV		TDF/3TC/EFV				1116			No signs		W=Working		Stage I	Good	Alive and on treatment				19422		19437		19450		19450		19485		19485		19513		19513		19541		19541		19576		19576
5	19				537			AZT/3TC/EFV		AZT/3TC/EFV		Yes			Yes		No signs		W=Working		Stage I	Good	Alive and on treatment				19809		19809		19837		19837		19872		19838		19877		19866		19877		19877		19905		19905
4	33				584			TDF/3TC/EFV		TDF/3TC/EFV				584			No signs		W=Working		Stage I	Not documented	Alive and on treatment				19422		19422		19450		19450		19479		19479		19513		19542		19576		19576		19604		19604
3	29	Yes			960			TDF/3TC/EFV		TDF/3TC/EFV		Yes			Yes		No signs		W=Working		Stage I	Good	Alive and on treatment				19383		19394		19450		19450		19485		19526		19556		19559		19590		19622		19648		19656
2	24					Yes	Yes	TDF/3TC/EFV		TDF/3TC/EFV				819			No signs		W=Working		Stage I	Good	Transfer out	Yes			19421		19450			Yes	19513			Yes	19576		19604		19604		19632		19628		19661		19641
1	20	Yes	Yes			Yes	Yes	TDF/3TC/EFV		TDF/3TC/EFV		Yes			Yes		No signs		W=Working		Stage I	Not documented	Lost to follow up				19382
1	33				514			TDF/3TC/EFV		TDF/3TC/EFV				441			No signs		W=Working		Stage I	Good	Alive and on treatment				19554		19554		19568		19568		19603		19603		19631		19631		19659		19659		19687		19673
2	28				276			TDF/3TC/EFV		TDF/3TC/EFV				276			No signs		W=Working		Stage II	Not documented	Transfer out	Yes			19409		19409		19424		19424		19452
10	19	Yes				Yes	Yes	TDF/3TC/EFV		TDF/3TC/EFV		Yes			Yes		No signs		W=Working		Stage I	Good	Lost to follow up				19452		19452		19487
9	34				537			TDF/3TC/EFV		TDF/3TC/EFV				981			No signs		W=Working		Stage I	Not documented	Alive and on treatment				19396		19415		19442		19442		19452		19452		19487		19480		19515		19515		19543		19543
3	22					Yes	Yes	TDF/3TC/EFV		TDF/3TC/EFV		Yes			Yes		No signs		W=Working		Stage II	Good	Transfer out				19424		19424		19452		19452		19487		19480		19515		19505		19519		19543		19547		19547
4	21					Yes	Yes	TDF/3TC/EFV		TDF/3TC/EFV		Yes			Yes		No signs		W=Working		Stage II	Good	Lost to follow up				19396		19402		19424		19453		19480
5	25					Yes	Yes	AZT/3TC/NVP		AZT/3TC/NVP				656			No signs		W=Working		Stage I	Not documented	Transfer out				19631		19610		19631		19729		19757		19819		19845		19851			Yes	19872
6	26	Yes				Yes	Yes	TDF/3TC/EFV		TDF/3TC/EFV				672			No signs		W=Working		Stage I	Fair	Alive and on treatment				19366		19396		19424		19424		19452		19452		19487		19480		19515		19515		19543		19543
7	26	Yes		Yes		Yes	Yes	TDF/3TC/EFV			Yes			914			No signs		W=Working		Stage I	Good	Alive and on treatment				19424		19500		19515		19515		19543		19543		19571		19571		19606		19606		19634		19634
8	31					Yes	Yes	TDF/3TC/EFV		TDF/3TC/EFV				571			No signs		W=Working		Stage I	Good	Alive and on treatment				19511		19515		19543		19543		19571		19571		19606		19606		19634		19634		19669		19669
7	23		Yes		819			TDF/3TC/EFV		TDF/3TC/EFV				819			No signs		W=Working		Stage II	Good	Alive and on treatment			Yes	19437						19436		19475		19475		19528		19528		19592		19592		19659		19659
6	22	Yes				Yes	Yes	TDF/3TC/EFV		TDF/3TC/EFV				605			No signs		W=Working		Stage I	Good	Alive and on treatment				19437		19437		19495		19495		19508		19508		19562		19562		19633		19652		19670		19670
5	27				495			TDF/3TC/EFV		TDF/3TC/EFV				910			No signs		W=Working		Stage I	Good	Alive and on treatment				19442		19564		19627		19627		19690		19690		19772			Yes	19830			Yes	19899
4	25				63			TDF/3TC/EFV		TDF/3TC/EFV				365			No signs		W=Working		Stage II	Not documented	Alive and on treatment				19423		19487		19550		19499		19562		19562		19625		19625		19627		19627		19766		19401
3	27				719			TDF/3TC/EFV		TDF/3TC/EFV				61			No signs		W=Working		Stage II	Good	Alive and on treatment				19437		19437		19500		19498		19500		19499		19529		19529		19592		19592		19659		19659
2	32				394			TDF/3TC/EFV		TDF/3TC/EFV				620			No signs		W=Working		Stage I	Good	Alive and on treatment				19528		19528		19592		19592		19659			Yes	19701		19701		19757		19799		19801		19801
1	30					Yes	Yes		Yes	TDF/3TC/EFV				486			No signs		W=Working		Stage I	Good	Alive and on treatment	Yes			19404		19401		19437			Yes	19639			Yes	19683			Yes	19744		19744		19778
1	21					Yes	Yes	TDF/3TC/EFV		TDF/3TC/EFV		Yes			Yes		No signs		Not documented		Stage I	Not documented	Lost to follow up				19386
2	22	Yes				Yes	Yes	TDF/3TC/EFV		TDF/3TC/EFV		Yes			Yes		No signs		W=Working		Stage I	Good	Lost to follow up				19416		19416		19442		19442		19474
3	21	Yes				Yes	Yes	TDF/3TC/EFV		TDF/3TC/EFV		Yes			Yes		No signs		W=Working		Stage I	Not documented	Lost to follow up				19397		19397		19425
4	25	Yes			197			TDF/3TC/EFV		TDF/3TC/EFV				197			No signs		W=Working		Stage I	Good	Alive and on treatment				19438		19438		19457		19470		19498		19498		19526		19526		19558		19558		19617		19617
5	28				616			TDF/3TC/EFV		TDF/3TC/EFV				616			No signs		W=Working		Stage I	Good	Alive and on treatment				19442		19453		19481		19481		19519		19519		19547		19547		19610		19601		19638		19638
6	23				615			TDF/3TC/EFV		TDF/3TC/EFV				654			No signs		W=Working		Stage I	Good	Alive and on treatment				19386		19383		19414		19414		19442		19442		19474		19474		19502		19502		19561		19561
7	24	Yes			230			TDF/3TC/EFV		TDF/3TC/EFV		Yes			Yes		No signs		W=Working		Stage I	Not documented	Missed				19383		19383		19414		19414		19440		19443		19470		19470		19505		19505		19565		19565
8	20				453			TDF/3TC/EFV		TDF/3TC/EFV				578			No signs		W=Working		Stage I	Good	Missed				19437		19437		19462		19462		19495		19495		19526		19526		19554		19554		19617		19617
9	27				280			TDF/3TC/EFV		TDF/3TC/EFV				454			No signs		W=Working		Stage I	Good	Alive and on treatment				19375			Yes	19407			Yes	19432		19439		19467		19470		19498		19498		19558		19558
10	20				223			TDF/3TC/EFV		TDF/3TC/EFV				223			No signs		W=Working		Stage II	Poor	Lost to follow up				19406		19506		19519		19547		19547		19601		19601		19668		19694		19759		19785
11	20				358			TDF/3TC/EFV		TDF/3TC/EFV				358			No signs		W=Working		Stage II	Good	Alive and on treatment	Yes			19399		19405		19418		19418		19449		19554		19582		19701		19399		19824		19876		19946
12	37	Yes			575			TDF/3TC/EFV		TDF/3TC/EFV				575			No signs		W=Working		Stage I	Poor	Lost to follow up				19376		19376		19435		19647		19677
13	24	Yes						TDF/3TC/EFV		TDF/3TC/EFV					Yes				W=Working		Stage I	Good	Alive and on treatment				19379		19421		19449		19481		19512		19540		19570		19607		19607		19635		19635		19662
14	21				735			TDF/3TC/EFV		TDF/3TC/EFV				735			No signs		W=Working		Stage II	Good	Alive and on treatment				19373		19373		19404		19493		19463		19463		19551		19649		19740		19740		19796		19796
15	27				771			TDF/3TC/EFV		TDF/3TC/EFV				771			No signs		W=Working		Stage I	Good	Alive and on treatment				19456		19456		19488		19488		19557		19845		19876		19887		19918		19921		19981		19981
16	28	Yes			425			TDF/3TC/EFV		TDF/3TC/EFV				375			No signs		W=Working		Stage I	Good	Alive and on treatment				19432		19432		19456		19456		19519		19519		19548		19548		19575		19575		19635		19635
17	22	Yes				Yes	Yes	TDF/3TC/EFV		TDF/3TC/EFV		Yes			Yes		No signs		W=Working		Stage I	Good	Lost to follow up					Yes
18		Yes				Yes	Yes	TDF/3TC/EFV		TDF/3TC/EFV		Yes			Yes		No signs		W=Working		Stage I	Good	Lost to follow up				19444		19440		19474		19470		19506		19506		19541		19541		19572
19	19	Yes				Yes	Yes	TDF/3TC/EFV		TDF/3TC/EFV		Yes			Yes		No signs		W=Working		Stage I	Not documented	Lost to follow up				19425
1	20				698			TDF/3TC/EFV		TDF/3TC/EFV				698			No signs		W=Working		Stage I	Good	Alive and on treatment	Yes			19432		19554		19583		19610		19640		19669		19669		19669		19707		19707		19725		19725
2	21				462			TDF/3TC/EFV		TDF/3TC/EFV				463			No signs		W=Working		Stage I	Good	Alive and on treatment				19400		19400		19428		19482		19513		19512		19540		19547		19574		19575		19607		19607
3	19					Yes	Yes	TDF/3TC/EFV		TDF/3TC/EFV		Yes			Yes		No signs		W=Working		Stage I	Good	Lost to follow up	Yes			19428		19442		19471		19445		19473		19535		19563
4	25				246			TDF/3TC/EFV		TDF/3TC/EFV				246			No signs		W=Working		Stage I	Good	Lost to follow up				19428		19434		19425		19582		19609		19609		19637		19666		19667		19695		19724		19724
5	32					Yes	Yes	TDF/3TC/EFV		TDF/3TC/EFV		Yes			Yes		No signs		W=Working		Stage I	Good	Lost to follow up	Yes			19400		19400		19435		19435		19470		19470		19498		19498		19512		19512		19540		19540
6	30				735			TDF/3TC/EFV		TDF/3TC/EFV				735			No signs		W=Working		Stage I	Good	Lost to follow up				19421		19421		19547		19547		19575		19575		19603		19603		19631		19631		19659		19659
7	25					Yes	Yes	TDF/3TC/EFV		TDF/3TC/EFV				810			No signs		W=Working		Stage I	Good	Lost to follow up	Yes			19442		19442		19463		19463		19491		19491		19471		19471		19562		19562		19497		19497
8	24					Yes	Yes	AZT/3TC/EFV		AZT/3TC/EFV				396			No signs		W=Working		Stage I	Good	Lost to follow up	Yes			19394		19394		19426		19426		19427		19427		19460		19460		19493		19493		19616		19616
9	38				432			TDF/3TC/EFV		TDF/3TC/EFV				445			No signs		W=Working		Stage I	Good	Alive and on treatment				19393		19393		19393		19421		19425		19425		19484		19484		19513		19513		19512		19550
10	34		Yes		647			TDF/3TC/EFV		TDF/3TC/EFV				647			Suspected TB		Not documented		Stage I	Good	Alive and on treatment					Yes	19533		19537		19537		19593		19593		19624		19624		19652			Yes	19680
11	28				422			TDF/3TC/EFV		TDF/3TC/EFV				938			No signs		W=Working		Stage I	Good	Alive and on treatment				19456		19456		19484		19484		19513		19498		19513		19505		19534		19534		19568		19568
12	26			Yes		Yes	Yes	TDF/3TC/EFV		TDF/3TC/EFV		Yes			Yes		No signs		W=Working		Stage I	Good	Lost to follow up				19430
1	23					Yes	Yes	TDF/3TC/EFV		TDF/3TC/EFV		Yes			Yes	Yes	No signs		W=Working		Stage I	Good	Lost to follow up				19978		19978		20005
2	25			Yes		Yes	Yes	TDF/3TC/EFV		TDF/3TC/EFV		Yes			Yes		No signs		W=Working		Stage I	Good	Lost to follow up
3	23				444		Yes	TDF/3TC/EFV		TDF/3TC/EFV		Yes			Yes		No signs		W=Working		Stage I	Good	Alive and on treatment				19376		19376		19404		19404		19411		19411		19432		19432		19446		19446		19468		19468
4	18				353			TDF/3TC/EFV		TDF/3TC/EFV		Yes			Yes		No signs		W=Working		Stage I	Good	Missed				19383		19383		19418		19418		19446		19446		19458		19458		19486		19486		19880		19880
5	23		Yes		90			TDF/3TC/EFV		TDF/3TC/EFV				836			No signs		W=Working		Stage I	Good	Alive and on treatment				19418		19418		19446		19453		19481		19481		19509		19488		19502		19502		19527		19537
6	22	Yes			508			TDF/3TC/EFV		TDF/3TC/EFV				617			No signs		W=Working		Stage I	Good	Alive and on treatment				19383		19383		19425		19425		19439		19439		19467		19467		19495		19495		19506		19381
7	27				390			TDF/3TYC/EFV		TDF/3TC/EFV				713			No signs		W=Working		Stage I	Good	Lost to follow up				19439		19439		19467		19467		19495		19495		19516		19514		19542
8	27	Yes	Yes		923			TDF/3TC/EFV		TDF/3TC/EFV				893			No signs		W=Working		Stage I	Good	Alive and on treatment				19432		19432		19446		19446		19474		19467		19523		19530		19558		19558		19586		19586
9	24				753			TDF/3TC/EFV		TDF/3TC/EFV				714			No signs		W=Working		Stage I	Good	Alive and on treatment				19376		19376		19404		19404		19439		19439		19467		19467		19502		19502		19565		19565
10	24					Yes	Yes	TDF/3TC/EFV		TDF/3TC/EFV		Yes			Yes		No signs		W=Working		Stage I	Not documented	Lost to follow up				19411
11	20	Yes			753			TDF/3TC/EFV		TDF/3TC/EFV				753			No signs		W=Working		Stage I	Good	Lost to follow up				19418		19418		19446		19446		19384		19384		19502		19502		19558		19558		19586		19586
12	21	Yes			330			TDF/3TC/EFV		TDF/3TC/EFV				555			No signs		W=Working		Stage I	Good	Lost to follow up				19439		19502		19530		19537		19565		19565		19593		19607		19635		19649		19684
13	35	Yes			471			TDF/3TC/EFV		TDF/3TC/EFV				471			No signs		W=Working		Stage I	Poor	Lost to follow up				19376		19376		19383		19383		19397
14	22	Yes	Yes		1052			TDF/3TC/EFV		TDF/3TC/EFV				1135			No signs		W=Working		Stage I	Good	Alive and on treatment				19404		19404		19432		19432		19467		19467		19495		19502		19530		19530		19558		19579
15	21				439			TDF/3TC/EFV		TDF/3TC/EFV				449			No signs		W=Working		Stage I	Good	Alive and on treatment				19460		19460		19516		19516		19572		19577		19640		19621		19676		19676		19732		19912
16	28				753			TDF/3TC/EFV		TDF/3TC/EFV				753			No signs		W=Working		Stage I	Good	Transfer out				19383		19383		19418		19418
17	20	Yes				Yes	Yes	TDF/3TC/EFV		TDF/3TC/EFV		Yes			Yes		No signs		W=Working		Stage I	Not documented	Lost to follow up
18	22		Yes			Yes	Yes	TDF/3TC/EFV		TDF/3TC/EFV		Yes			Yes		No signs				Stage I	Not documented	Lost to follow up						19488		19446		19502		19502		19534		19530				19565
19	27				131			TDF/3TC/EFV		TDF/3TC/EFV				559			No signs		W=Working		Stage I	Good	Alive and on treatment						19388		19383		19418		19418		19453		19453		19481		19481		19486		19486		19514
8	23				598			TDF/3TC/EFV		TDF/3TC/EFV				997			No signs		W=Working		Stage I	Good	Alive and on treatment				19428		19428		19466		19466		19505		19505		19533		19533		19561		19562		19589		19589
1	37				340			TDF/3TC/EFV		TDF/3TC/EFV				340			No signs		W=Working		Stage III	Not documented	Lost to follow up				19451
2	30					Yes	Yes	TDF/3TC/EFV		TDF/3TC/EFV					Yes		No signs		W=Working		Stage I	Not documented	Transfer out				19425
3	36				952			TDF/3TC/EFV		TDF/3TC/EFV				952			No signs		W=Working		Stage I	Good	Lost to follow up				19388		19400		19428		19459		19487
4	21					Yes	Yes	TDF/3TC/EFV		TDF/3TC/EFV		Yes					No signs		W=Working		Stage I	Not documented	Lost to follow up				19460
5	20				479			TDF/3TC/EFV		TDF/3TC/EFV				479			No signs		W=Working		Stage I	Not documented	Lost to follow up				19417		19408		19430		19430		19458
6	27				331			TDF/3TC/EFV		TDF/3TC/EFV					Yes		No signs		W=Working		Stage I	Not documented	Lost to follow up				19435
7	28				251			TDF/3TC/EFV		TDF/3TC/EFV				472			No signs		W=Working		Stage I	Good	Alive and on treatment				19389		19389		19394		19394		19421		19421		19473		19473		19509		19509		19596		19596
9	38				492			TDF/3TC/EFV		TDF/3TC/EFV				751			No signs		W=Working		Stage I	Good	Alive and on treatment				19460		19460		19493		19493		19515		19515		19543		19543		19583		19583		19620		19620
10	33		Yes		724			TDF/3TC/EFV		TDF/3TC/EFV				485			No signs		W=Working		Stage I	Good	Alive and on treatment				19404		19404		19431		19462		19495		19495		19534		19534		19562		19562		19590		19590
11	25				203			TDF/3TC/EFV		TDF/3TC/EFV				291			No signs		W=Working		Stage I	Good	Missed				19401		19401		19456		19456		19496		19496		19521		19521		19596		19596		19621		19621
12	28					Yes	Yes	TDF/3TC/EFV		TDF/3TC/EFV				223			No signs		W=Working		Stage I	Poor	Lost to follow up				19368		19417		19437
13	22				527			TDF/3TC/EFV		TDF/3TC/EFV				898			No signs		W=Working		Stage I	Good	Alive and on treatment				19417		19429		19457		19457		19484		19484		19498		19498		19539		19549		19571		19586
14	37					Yes	Yes	TDF/3TC/EFV		TDF/3TC/EFV		Yes			Yes		No signs		W=Working		Stage II	Poor	Lost to follow up				19425		19460		19488
15	27				872			TDF/3TC/EFV		TDF/3TC/EFV				741			No signs		W=Working		Stage I	Good	Alive and on treatment				19778		19781		19809		19809		19837		19838		19872		19872		19901		19901		19928		19933
16	22				564			TDF/3TC/EFV		TDF/3TC/EFV				956			No signs		W=Working		Stage I	Fair	Alive and on treatment				19461		19458		19479		19498		19521		19522		19550		19550		19584		19584		19612		19612
17	27				301			TDF/3TC/EFV		TDF/3TC/EFV				573			No signs		W=Working		Stage I	Good	Alive and on treatment				19403		19403		19431		19436		19464		19465		19494		19499		19521		19521		19549		19562
18	26				25			TDF/3TC/EFV		TDF/3TC/EFV				226			No signs		W=Working		Stage III	Good	Transfer out				19436		19446		19522		19528		19556		19561		19585		19591		19618		19619		19647		19641
19	20		Yes		444			TDF/3TC/EFV		TDF/3TC/EFV				444			No signs		W=Working		Stage II	Fair	Transfer out				19472		19472		19500		19500		19528		19534
20	21				763			TDF/3TC/EFV		TDF/3TC/EFV				763			No signs		W=Working		Stage I	Good	Lost to follow up				19397		19415		19435		19435		19471
21	23					Yes	Yes	TDF/3TC/EFV		TDF/3TC/EFV		Yes			Yes		No signs		W=Working		Stage I	Not documented	Lost to follow up				19389
22	28				229			TDF/3TC/EFV		TDF/3TC/EFV				528			No signs		W=Working		Stage I	Good	Alive and on treatment				19414		19414		19428		19428		19458		19457		19485		19514		19518		19524		19537		19537
23	28				400			TDF/3TC/EFV		TDF/3TC/EFV						Yes	No signs		W=Working		Stage I	Good	Lost to follow up
24	25		Yes		425			TDF/3TC/EFV		TDF/3TC/EFV				760			No signs		W=Working		Stage I	Good	Alive and on treatment				19429		19420		19451		19523		19536		19536		19571		19582		19610		19613		19642		19642
25	24		Yes		180			TDF/3TC/EFV		TDF/3TC/EFV				379			No signs		W=Working		Stage I	Poor	Alive and on treatment				19435		19442		19465		19471		19465		19494		19522		19537		19566		19555		19590		19598
26	24	Yes	Yes		219			TDF/3TC/EFV		TDF/3TC/EFV				271			No signs		W=Working		Stage I	Good	Alive and on treatment				19431		19465			Yes	19493		19522		19523		19551		19557		19583		19597		19625		19638
27	21		Yes			Yes		TDF/3TC/EFV		TDF/3TC/EFV		Yes			Yes		No signs		W=Working		Not documented	Not documented	Lost to follow up				19397
28	30	Yes			136			TDF/3TC/EFV		TDF/3TC/EFV				136			No signs		W=Working		Stage IV	Good	Lost to follow up			Yes	19424		19428		19453		19459		19487
29	25				369			TDF/3TC/EFV		TDF/3TC/EFV				369			No signs		W=Working		Stage I	Good	Lost to follow up				19379
1	30				347			TDF/3TC/EFV		TDF/3TC/EFV				791			No signs		W=Working		Stage I	Good	Alive and on treatment								19388		19395		19423		19463		19493		19493		19524		19554		19576		19639
2	23	Yes				Yes	Yes	TDF/3TC/EFV		TDF/3TC/EFV		Yes					Suspected TB		W=Working		Stage I	Good	Alive and on treatment						19576		19576		19611		19611		19639		19639		19674		19674		19702		19702		19702
3	22				603			TDF/3TC/EFV		TDF/3TC/EFV				603			No signs		W=Working		Stage II	Good	Alive and on treatment				19521		19540		19548		19548		19576		19576		19611		19611		19639		19639		19674		19702
5	24				713			TDF/3TC/EFV		TDF/3TC/EFV				713			No signs		W=Working		Stage II	Good	Alive and on treatment				19611		19611		19639		19639		19674		19674		19737		19737		19793		19793		19856		19856
4	24	Yes			537			TDF/3TC/EFV		TDF/3TC/EFV				1010			No signs		W=Working		Stage I	Good	Alive and on treatment						19548		19548		19584		19611		19611		19639		19639		19674		19674		19702		19702
1	32					Yes	Yes	TDF/3TC/EFV		TDF/3TC/EFV		Yes			Yes		No signs		W=Working		Stage I	Poor	Transfer out				19390		19417			Yes
2	33					Yes	Yes	TDF/3TC/EFV		TDF/3TC/EFV		Yes					No signs		W=Working		Stage I	Good	Lost to follow up				19430		19430		19444		19444		19475
3	22	Yes				Yes		TDF/3TC/EFV		TDF/3TC/EFV		Yes			Yes		No signs		W=Working		Stage I	Not documented	Lost to follow up						19402		19376		19376		19437
4	20				590			TDF/3TC/EFV		TDF/3TC/EFV				721			No signs		W=Working		Stage I	Fair	Alive and on treatment				19407		19088		19483		19482		19482		19514		19543		19605		19634		19636		19668		19691
1	23	Yes	Yes		932			TDF/3TC/EFV		TDF/3TC/EFV				1234			No signs		W=Working		Stage I	Good	Alive and on treatment				19470		19467		19501		19556		19584		19585		19615		19604		19631		19631		19659		19659
1	30	Yes			556		Yes	TDF/3TC/EFV		TDF/3TC/EFV				556			No signs		W=Working		Stage I	Good	Alive and on treatment				19396		19470		19500		19534		19571		19571		19634		19634		19669		19669		19697		19697
1	20					Yes	Yes	TDF/3TC/EFV		TDF/3TC/EFV		Yes			Yes		No signs		W=Working		Stage I	Not documented	Transfer out				19473		19473		19503
2	29					Yes	Yes	TDF/3TC/EFV			Yes	Yes					No signs		W=Working		Stage I	Not documented	Lost to follow up				19428
1	20	Yes			1032			TDF/3TC/EFV		TDF/3TC/EFV				905			No signs		W=Working		Stage I	Good	Alive and on treatment	Yes			19366		19484		19513		19565		19658		19690		19380		19803		19864		19873		19873		19928
3	16	Yes			1210			TDF/3TC/EFV		TDF/3TC/EFV				1210			No signs		W=Working		Stage II	Not documented	Alive and on treatment					Yes	19442		19455		19493		19548		19548		19605		19605		19633		19668		19696		19752
2	27	Yes				Yes	Yes	TDF/3TC/EFV		TDF/3TC/EFV		Yes			Yes		No signs		W=Working		Stage I	Not documented	Lost to follow up				19431		19431		19459		19466		19494		19528		19556
4	31	Yes		Yes		Yes	Yes	TDF/3TC/EFV		TDF/3TC/EFV		Yes			Yes		No signs		W=Working		Stage I	Not documented	Transfer out				19456
5	26	Yes				Yes	Yes	TDF/3TC/EFV		TDF/3TC/EFV		Yes			Yes		No signs		W=Working		Stage II	Not documented	Lost to follow up					Yes	19436			Yes	19465			Yes	19508			Yes	19536			Yes	19541		19565
5	26					Yes	Yes	TDF/3TC/EFV		TDF/3TC/EFV		Yes			Yes		No signs		W=Working		Stage I	Good	Missed				19421		19421		19449		19436			Yes	19470		19482		19482		19534		19534		19565		19565
6		Yes	Yes			Yes	Yes	TDF/3TC/EFV		TDF/3TC/EFV		Yes			Yes		No signs		W=Working		Stage I	Poor	Transfer out				19404		19397		19421		19428		19460		19782			Yes	19813			Yes	19838			Yes	19887
7	23	Yes					Yes	TDF/3TC/EFV		TDF/3TC/EFV		Yes			Yes		No signs		W=Working		Stage II	Good	Lost to follow up				19383		19437		19453		19453		19500
8	25					Yes	Yes	TDF/3TC/EFV		TDF/3TC/EFV		Yes			Yes		No signs		W=Working		Stage II	Good	Lost to follow up						19397		19397		19434		19464		19498		19494		19652		19533				19680
9	21					Yes	Yes	TDF/3TC/EFV		TDF/3TC/EFV				144			No signs		W=Working		Stage I	Good	Lost to follow up				19383		19383		19411		19411		19439
4	28	Yes			850			TDF/3TC/EFV		TDF/3TC/EFV				850			No signs		W=Working		Stage I	Good	Lost to follow up				19383		19383		19411		19411		19436
3	26				1285			TDF/3TC/EFV		TDF/3TC/EFV				1285			No signs		W=Working		Stage I	Good	Alive and on treatment						19433		19433		19619		19451				19635		19635		19663		19687		19712		19712
2	30	Yes				Yes	Yes	TDF/3TC/EFV		TDF/3TC/EFV				448			No signs		W=Working		Stage I	Good	Alive and on treatment				19397		19397		19421		19418		19449		19437		19470		19463			Yes					19523
1	25	Yes				Yes	Yes	TDF/3TC/EFV		TDF/3TC/EFV				9034			No signs		W=Working		Stage II	Good	Alive and on treatment				19450		19450		19480		19479		19509		19509		19535		19571		19600		19600		19628		19628
1	18				616			TDF/3TC/EFV		TDF/3TC/EFV				616			No signs		W=Working		Stage I	Good	Alive and on treatment				19608		19608		19633		19661		19689		19689		19746		19745		19801		19801		19829		19829
2	31	Yes				Yes		TDF/3TC/EFV		TDF/3TC/EFV				605			No signs		W=Working		Stage II	Good	Alive and on treatment						19842		19835		19835		19863		19863		19891		19891		20017		20017		20045		20045
3	21				354			TDF/3TC/EFV		TDF/3TC/EFV				354			No signs		W=Working		Stage II	Good	Transfer out						19433		19433		19439		19467
4	24					Yes	Yes	TDF/3TC/EFV		TDF/3TC/EFV		Yes					No signs		W=Working		Stage I	Not documented	Lost to follow up				19395		19395		19523		19523		19554
5	31		Yes	Yes	545			TDF/3TC/EFV		TDF/3TC/EFV				720			No signs		W=Working		Stage II	Good	Transfer out				19423		19423		19439		19444			Yes	19472		19498		19505		19536		19535		19565		19563
6	25				690		Yes	TDF/3TC/EFV		TDF/3TC/EFV				888			No signs		W=Working		Stage I	Good	Alive and on treatment				19620		19620		19648		19648		19676		19676		19704		19704		19739		19732		19760		19760
7	29	Yes	Yes	Yes	598			TDF/3TC/EFV		TDF/3TC/EFV				570			No signs		W=Working		Stage II	Good	Alive and on treatment					Yes	19451		19479		19480		19542		19655		19711		19711		19739		19739		19767		19753
8	23	Yes				Yes		TDF/3TC/EFV		TDF/3TC/EFV					Yes		No signs		W=Working		Stage I	Good	Alive and on treatment				19444		19553		19584		19584		19614		19842			Yes		Yes	19863		19905		19891		19926
1	28				461			TDF/3TC/EFV		TDF/3TC/EFV					Yes		No signs		W=Working		Stage I	Good	Alive and on treatment				19479		19507		19535		19535		19564		19629		19629		19696		19759		19787		19808		19815
2	29					Yes	Yes	TDF/3TC/EFV		TDF/3TC/EFV		Yes			Yes		No signs		W=Working		Stage I	Not documented	Lost to follow up				19401		19420		19512
3	22	Yes				Yes	Yes	TDF/3TC/EFV		TDF/3TC/EFV		Yes			Yes	Yes	Not documented	Yes		Yes	Not documented	Not documented	Lost to follow up	Yes
4	40					Yes	Yes		Yes	3TC/EFV/VFV					Yes				W=Working		Stage I	Fair	Lost to follow up				19400		19447		19508		19486		19542
5	24	Yes			267			TDF/3TC/EFV		TDF/3TC/EFV				267			No signs		W=Working		Stage I	Good	Transfer out				19429		19442		19468		19701		19732		19731		19909		19913		19965		19962		19990		20018
6	26	Yes				Yes	Yes	TDF/3TC/EFV		TDF/3TC/EFV		Yes			Yes		No signs		W=Working		Stage I	Not documented	Alive and on treatment				19422		19465		19502		19502		19528		19563		19626		19920		19934		19934		19962		19962
7	19				661			TDF/3TC/EFV		TDF/3TC/EFV		Yes		661			No signs		W=Working		Stage I	Good	Lost to follow up				19430		19626		19651		19654		19710		19731		19787		19843		19899		19955		20011
8	27					Yes	Yes	TDF/3TC/EFV		TDF/3TC/EFV		Yes			Yes		No signs		W=Working		Stage I	Not documented	Lost to follow up				19457		19457		19485		19485		19514		19514		19542		19542		19580		19580		19641		19641
9	19				359			TDF/3TC/EFV		TDF/3TC/EFV				647			No signs		W=Working		Stage I	Good	Alive and on treatment				19401		19422		19450		19451		19472		19472			Yes	19514		19570		19577		19633		19647
10	28			Yes		Yes	Yes	TDF/3TC/EFV		TDF/3TC/EFV					Yes		No signs		W=Working		Stage I	Not documented	Lost to follow up				19407		19407		19430
1	24	Yes			284			TDF/3TC/EFV		TDF/3TC/EFV				136			No signs		W=Working		Stage I	Good	Lost to follow up				19443		19674		19702		19827		19940		20003		20003
2	23	Yes			771			TDF/3TC/EFV		TDF/3TC/EFV				771			No signs		W=Working		Stage I	Good	Alive and on treatment				19408		19443		19478		19505		19505		19625		19688		19690		19690		19961		19961
3	22					Yes	Yes			TDF/3TC/EFV					Yes		No signs		Not documented		Not documented	Not documented	Lost to follow up
4	20				673			TDF/3TC/EFV		TDF/3TC/EFV				673			No signs		W=Working		Stage I	Good	Lost to follow up				19423		19429		19460		19456		19478		19495		19492		19589		19624
5	32				494			TDF/3TC/EFV		TDF/3TC/EFV				494		Yes			W=Working		Stage I	Not documented	Lost to follow up				19436
6	28	Yes			543			TDF/3TC/EFV		TDF/3TC/EFV				757			No signs		W=Working		Stage I	Good	Alive and on treatment				19459		19484		19561		19548		19576		19611		19641		19670		19691				19688		19709
7	20	Yes			1032			TDF/3TC/EFV		TDF/3TC/EFV				1032		Yes	Not documented		W=Working		Stage I	Not documented	Lost to follow up				19455		19484		19525		19548		19576
8	24	Yes				Yes	Yes	TDF/3TC/EFV		TDF/3TC/EFV		Yes				Yes	Not documented		W=Working		Stage I	Not documented	Lost to follow up				19596		19610
9	27	Yes			240			TDF/3TC/EFV		TDF/3TC/EFV				391			No signs		W=Working		Stage I	Good	Alive and on treatment				19478		19502		19530		19533		19560		19562		19625		19625		19688		19688		19744		19751
10	24				244			TDF/3TC/EFV		TDF/3TC/EFV				314			No signs		W=Working		Stage I	Good	Alive and on treatment				19443		19443		19471		19471		19499			Yes	19555			Yes	19618		19618		19681		19681
11	20	Yes			1032			TDF/3TC/EFV		TDF/3TC/EFV				1032			No signs		W=Working		Stage I	Not documented	Lost to follow up				19455		19484			Yes	19525			Yes	19548		19576
12	22	Yes			1041			TDF/3TC/EFV		TDF/3TC/EFV				1165			No signs		W=Working		Stage I	Fair	Lost to follow up				19415		19415		19443		19443		19468		19505		19533		19669			Yes	19701		19718
13	22	Yes			404			TDF/3TC/EFV		TDF/3TC/EFV					Yes		No signs		W=Working		Stage II	Not documented	Lost to follow up				19463
14	27	Yes			649			TDF/3TC/EFV		TDF/3TC/EFV				1032			No signs		W=Working		Stage I	Good	Alive and on treatment				19390			Yes	19425			Yes	19456			Yes	19483			Yes	19514		19544		19571		19575
15	19				480			TDF/3TC/EFV		TDF/3TC/EFV				551			No signs		W=Working		Stage I	Good	Alive and on treatment				19401			Yes	19401		19464		19460			Yes	19490			Yes	19521			Yes	19551
16	25	Yes			753			TDF/3TC/EFV		TDF/3TC/EFV					Yes		No signs		W=Working		Stage I	Not documented	Lost to follow up
17	20	Yes				Yes	Yes	TDF/3TC/EFV		TDF/3TC/EFV		Yes			Yes		No signs		W=Working		Stage I	Good	Lost to follow up				19439		19439			Yes	19530			Yes		Yes		Yes	19591			Yes		Yes	19619		19730
18	23	Yes			432			TDF/3TC/EFV		TDF/3TC/EFV				734			No signs		W=Working		Stage I	Good	Alive and on treatment				19429		19429		19460		19460		19491		19491		19522		19520		19548		19727		19833		19833
19	33	Yes			889			TDF/3TC/EFV		TDF/3TC/EFV				913			No signs		W=Working		Stage I	Good	Missed				19437		19705			Yes	19376			Yes	19457			Yes	19485			Yes	19576		19604		19597
20	20				468			TDF/3TC/EFV		TDF/3TC/EFV				410			No signs		W=Working		Stage I	Good	Lost to follow up				19463		19463		19487		19487		19555
21	20	Yes				Yes	Yes	TDF/3TC/EFV		TDF/3TC/EFV		Yes			Yes		No signs		W=Working		Stage I	Good	Lost to follow up				19428		19428		19471		19471		19500		19500		19513		19513		19547		19582		19610		19610
22	22	Yes			128			TDF/3TC/EFV		TDF/3TC/EFV				164			No signs		W=Working		Stage I	Not documented	Lost to follow up				19463		19457			Yes	19463		19491		19487		19516		19516		19541
23	35	Yes			703			TDF/3TC/EFV		TDF/3TC/EFV				852			No signs		W=Working		Stage I	Not documented	Alive and on treatment				19443		19443		19471		19471		19513		19513		19576		19576		19639		19660		19730		19730
24	20	Yes			798			TDF/3TC/EFV		TDF/3TC/EFV					Yes		No signs		W=Working		Stage I	Good	Alive and on treatment				19472			Yes	19502			Yes		Yes		Yes		Yes		Yes	19653		19687		19716
25	28	Yes			236			TDF/3TC/EFV		TDF/3TC/EFV				648			No signs		W=Working		Stage I	Good	Alive and on treatment				19463		19463		19491		19494		19522		19537		19569		19576		19604		19604		19660		19667
26	23				378			AZT/3TC/NVP		AZT/3TC/NVP				358			No signs		W=Working		Stage II	Good	Alive and on treatment				19436		19439		19499		19505		19597		19625		19688		19751		19814		19877		19943		20003
1	24	Yes	Yes		468			TDF/3TC/EFV		TDF/3TC/EFV				468			No signs		W=Working		Stage I	Good	Alive and on treatment				19395		19395		19443		19443		19471		19471		19498		19492		19520		19529		19557		19541
2	33	Yes	Yes		716			TDF/3TC/EFV		TDF/3TC/EFV				651			No signs		W=Working		Stage I	Good	Alive and on treatment				19401		19401		19429		19457		19491		19491		19520		19523		19550		19550		19612		19612
3	20	Yes	Yes			Yes	Yes	TDF/3TC/EFV		TDF/3TC/EFV		Yes			Yes		No signs		W=Working		Stage I	Good	Missed				19443		19639		19667		19676		19702		19709		19738		19738		19771			Yes	20024		20024
4	24	Yes	Yes		675			TDF/3TC/EFV		TDF/3TC/EFV				719			No signs		W=Working		Stage I	Good	Alive and on treatment				19394		19394		19422		19422		19450		19450		19481		19513		19540		19540		19568		19568
5	30		Yes		350			TDF/3TC/EFV		TDF/3TC/E3FV				909			Suspected TB		W=Working		Stage II	Good	Alive and on treatment				19382		19382		19396		19396		19424		19424		19452		19452		19480		19480		19515		19515
6	24	Yes			674			TDF/3TC/EFV		TDF/3TC/EFV				674			No signs		W=Working		Stage I	Good	Transfer out				19464		19498		19526		19526		19554		19554		19582		19617		19647		19647		19673		19676
7	25				473			TDF/3TC/EFV		TDF/3TC/EFV				656			No signs		W=Working		Stage I	Good	Alive and on treatment				19400		19400		19428		19428		19456		19456		19491		19491		19519		19519		19547		19547
8	21	Yes	Yes		1744			TDF/3TC/EFV				Yes			Yes		No signs		W=Working		Stage I	Good	Alive and on treatment				19401		19401		19420		19420		19456		19500		19528		19533		19561		19561		19611		19611
9	29		Yes			Yes	Yes	TDF/3TC/EFV		TDF/3TC/EFV		Yes			Yes		No signs		W=Working		Stage I	Good	Alive and on treatment				19387		19541		19576		19576		19600		19600		19634		19634		19666		19666		19695		19743
10	24	Yes	Yes			Yes	Yes	TDF/3TC/EFV		TDF/3TC/EFV		Yes			Yes		No signs		W=Working		Stage I	Poor	Lost to follow up				19452		19460		19550		19599		19626		19631			Yes
11	26	Yes	Yes	Yes		Yes	Yes	TDF/3TC/EFV		TDF/3TC/EFV		Yes			Yes		No signs		W=Working		Stage I	Good	Lost to follow up				19464		19464		19493		19493		19521		19596		19626
12	21				444			TDF/3TC/EFV		TDF/3TC/EFV				343			No signs		W=Working		Stage I	Good	Alive and on treatment				19388		19389		19431		19431		19464		19464		19492		19492		19492		19521		19585		19585
13	29		Yes		851			TDF/3TC/EFV		TDF/3TC/EFV				851			No signs		W=Working		Stage I	Good	Alive and on treatment				19410		19411		19436		19533		19561		19561		19589		19589		19624		19673		19702		19701
14	23	Yes	Yes		1054			TDF/3TC/EFV		TDF/3TC/EFV				1054			No signs		W=Working		Stage I	Good	Alive and on treatment				19410		19410		19443		19443		19472		19472		19491		19491		19520		19520		19549		19541
15	17	Yes			469			TDF/3TC/EFV		TDF/3TC/EFV				570			No signs		W=Working		Stage I	Good	Alive and on treatment				19424		19459		19518		19547		19575		19606			Yes	19634		19669		19697		19753		19788
16	26				236			TDF/3TC/EFV		TDF/3TC/EFV				236			No signs		W=Working		Stage II	Good	Alive and on treatment				19409		19409		19437		19437		19464		19470		19498		19499		19526		19533		19561		19562
17	30	Yes	Yes		336			TDF/3TC/EFV		TDF/3TC/EFV				336			No signs		W=Working		Stage I	Good	Alive and on treatment				19464		19495		19525		19526		19554		19554		19585		19585		19611		19631		19660		19660
19	20	Yes	Yes	Yes		Yes	Yes	TDF/3TC/EFV		TDF/3TC/EFV		Yes			Yes		No signs		W=Working		Stage I	Good	Alive and on treatment				19422		19422		19450		19507		19543		19536			Yes	19568		19597		19597		19626		19627
18	26					Yes	Yes	TDF/3TC/EFV		TDF/3TC/EFV		Yes			Yes		No signs		W=Working		Stage I	Good	Alive and on treatment				19395		19397		19422		19428		19457		19459		19484		19486		19514		19542		19570		19576
20	24	Yes			268			TDF/3TC/EFV		TDF/3TC/EFV				268			No signs		W=Working		Stage II	Poor	Lost to follow up				19446		19451		19485		19514			Yes	19540		19568		19561		19592		19619		19647		19654
21	25	Yes	Yes		400			TDF/3TC/EFV		TDF/3TC/EFV				747			No signs		W=Working		Stage I	Fair	Alive and on treatment				19396		19436		19463		19467		19498		19501		19529		19529		19557		19557		19617		19617
22	25	Yes	Yes		501			TDF/3TC/EFV		TDF/3TC/EFV				612					W=Working		Stage I	Good	Alive and on treatment				19428		19458		19485		19486		19568		19646		19682		19711		19736		19795		19855		19977
23	22	Yes				Yes	Yes	TDF/3TC/EFV		TDF/3TC/EFV					Yes				W=Working		Stage I	Not documented	Lost to follow up
24	28		Yes		409			TDF/3TC/EFV		TDF/3TC/EFV				409			No signs		W=Working		Stage I	Poor	Lost to follow up
25	26	Yes				Yes		TDF/3TC/EFV		TDF/3TC/EFV					Yes		No signs		W=Working		Stage I	Good	Lost to follow up				19437
26	25				718			TDF/3TC/EFV		TDF/3TC/EFV				792					W=Working		Stage I	Good	Alive and on treatment				19400		19407		19435		19463		19463		19498		19498		19526		19556		19589		19589		19641
27	23		Yes	Yes	913			TDF/3TC/EFV		TDF/3TC/EFV				913			No signs				Stage I	Good	Missed				19414		19536		19536		19540		19555		19569		19598		19598		19631		19631		19659		19659
28	23	Yes	Yes			Yes	Yes	TDF/3TC/EFV		TDF/3TC/EFV					Yes		No signs		W=Working		Stage I	Not documented	Lost to follow up
29	38	Yes	Yes		636			TDF/3TC/EFV		TDF/3TC/EFV				978			No signs		W=Working		Stage I	Good	Alive and on treatment				19603		19634		19634		19667		19667		19696		19696		19725		19725		19750		19750		19781
30	29	Yes				Yes	Yes	TDF/3TC/EFV		TDF/3TC/EFV					Yes		Not documented						Lost to follow up
31	26		Yes		805				Yes	TDF/3TC/EFV				805			No signs		W=Working		Stage II	Good	Alive and on treatment				19396		19434		19452		19487		19515		19547		19575		19582		19610		19795		19830		19858
32	25	Yes	Yes			Yes	Yes	TDF/3TC/EFV		TDF/3TC/EFV			Yes		Yes		No signs		W=Working		Stage I	Good	Lost to follow up				19422			Yes	19450			Yes	19507			Yes	19536			Yes	19568			Yes	19598		19612
33	23	Yes	Yes		471			TDF/3TC/EFV		TDF/3TC/EFV				1034			No signs		W=Working		Stage I	Good	Alive and on treatment				19415			Yes		Yes	19522		19549		19552		19598		19598		19627		19631		19659		19659
34	17					Yes	Yes	TDF/3TC/EFV		TDF/3TC/EFV					Yes		No signs		W=Working		Stage I	Not documented	Lost to follow up				19463
35	22				537			TDF/3TC/EFV		TDF/3TC/EFV				512			No signs		W=Working		Stage I	Good	Alive and on treatment				19431			Yes	19459			Yes	19487			Yes	19514			Yes	19549			Yes	19577
36	27		Yes		1088			TDF/3TC/EFV		TDF/3TC/EFV		Yes			Yes		No signs		W=Working		Stage I	Good	Alive and on treatment				19404		19394		19423		19423		19453		19453		19452		19480		19480		19540		19578		19584
37	27	Yes	Yes			Yes	Yes	TDF/3TC/EFV		TDF/3TC/EFV					Yes		No signs		W=Working		Stage I	Good	Alive and on treatment				19422		19431			Yes	19523			Yes	19555		19553			Yes	19610			Yes	19639
38	25	Yes	Yes		537			TDF/3TC/EFV		TDF/3TC/EFV				504			No signs		W=Working		Stage II	Good	Transfer out				19457		19457		19485		19485		19514		19514		19542		19542		19571		19571		19606		19606
39	24	Yes			809			TDF/3TC/EFV		TDF/3TC/EFV				809			No signs		W=Working		Stage I	Good	Alive and on treatment				19394		19394		19422		19422		19452		19452		19480		19535		19564		19564		19592		19598
40	25				1087			TDF/3TC/EFV		TDF/3TC/EFV				1087			No signs		W=Working		Stage I	Good	Missed				19437		19547		19575		19575		19604		19604		19634		19634		19666		19666		19696		19697
1	32	Yes			246				Yes		Yes			246		Yes	Not documented		Not documented		Not documented	Not documented	Lost to follow up	Yes
2	30				179			TDF/3TC/EFV		TDF/3TC/EFV				179			No signs		W=Working		Stage II	Good	Lost to follow up						19457		19459		19491		19485		19520		19521		19591		19549		19661		19619
3	30	Yes			56			TDF/3TC/EFV		TDF/3TC/EFV				224			No signs		W=Working		Stage II	Good	Alive and on treatment				19414		19407		19442		19442		19421		19421		19442		19510		19540		19540		19571		19572
4	22	Yes				Yes	Yes	TDF/3TC/EFV		TDF/3TC/EFV		Yes			Yes		No signs		W=Working		Stage II	Not documented	Lost to follow up	Yes			19464
5	27				417			TDF/3TC/EFV		TDF/3TC/EFV				417			No signs		W=Working		Stage II	Good	Lost to follow up						19422		19406		19422		19458		19427		19486		19515		19513
6	32	Yes		Yes		Yes	Yes		Yes		Yes	Yes			Yes	Yes	Not documented	Yes	Not documented	Yes		Not documented	Lost to follow up	Yes
1	31	Yes			480			TDF/3TC/EFV		TDF/3TC/EFV				629			No signs		W=Working		Stage I	Good	Alive and on treatment				19397		19466		19493		19493		19521		19536		19556		19594		19605		19605		19633		19640
2	22					Yes	Yes	TDF/3TC/EFV		TDF/3TC/EFV		Yes			Yes		No signs		W=Working		Stage I	Fair	Lost to follow up				19395		19395		19423		19424		19452		19452		19485		19488		19513		19533		19556
3	29				513			TDF/3TC/EFV		TDF/3TC/EFV				483			No signs		W=Working		Stage II	Not documented	Alive and on treatment				19465		19465		19493		19493		19521		19526		19556		19586		19605		19605		19633		19633
4	30	Yes				Yes	Yes	TDF/3TC/EFV		TDF/3TC/EFV		Yes			Yes		No signs		W=Working		Stage I	Good	Lost to follow up				19417		19414		19444		19445		19472		19474		19493		19493		19505		19506		19565		19565
5	21	Yes				Yes	Yes	TDF/3TC/EFV		TDF/3TC/EFV		Yes			Yes		No signs		W=Working		Stage I	Not documented	Lost to follow up				19472			Yes		Yes
6	28				1024			TDF/3TC/EFV		TDF/3TC/EFV				434			No signs		W=Working		Stage I	Good	Alive and on treatment				19389		19389		19421		19423		19451		19451		19479		19479		19509		19509		19542		19542
1	28					Yes	Yes	TDF/3TC/EFV		TDF/3TC/EFV		Yes			Yes		No signs		W=Working		Stage I	Good	Alive and on treatment				19394		19394		19467		19467		19497		19497		19527		19527		19590		19590		19730		19730
2	24	Yes			954			TDF/3TC/EFV		TDF/3TC/EFV				954			No signs		W=Working		Stage I	Not documented	Transfer out				19457		19457		19485		19485		19597		19597		19616		19616		19709		19709		19730		19730
3	21	Yes			953			TDF/3TC/EFV		TDF/3TC/EFV				1100			No signs		W=Working		Stage I	Good	Missed				19439		19439		19470		19597		19618		19618		19646		19646		19674		19674		19730		19709
4	26	Yes				Yes	Yes	TDF/3TC/EFV		TDF/3TC/EFV		Yes			Yes		No signs		W=Working		Stage I	Not documented	Alive and on treatment				19453		19453		19483		19481		19513		19569			Yes	19597		19618		19626		19646		19646
1	28	Yes			574			TDF/3TC/EFV		TDF/3TC/EFV				574			No signs		W=Working		Stage I	Good	Alive and on treatment				19377		19377		19414		19414		19468		19468		19496		19496		19524		19524		19552		19564
1	27	Yes			339			TDF/3TC/EFV		TDF/3TC/EFV				447			No signs		W=Working		Stage II	Good	Alive and on treatment				19436		19436		19464		19464		19493		19470		19493		19493		19522		19520		19547		19547
2	28	Yes				Yes	Yes	TDF/3TC/EFV		TDF/3TC/EFV		Yes			Yes		No signs		W=Working		Stage I	Not documented	Lost to follow up				19382		19477		19410
3	26	Yes			320			TDF/3TC/EFV		TDF/3TC/EFV				953			No signs		W=Working		Stage I	Good	Alive and on treatment				19424		19443		19470		19470		19500		19507		19544		19544		19592		19592		19627		19627
4	24	Yes			681			TDF/3TC/EFV		TDF/3TC/EFV				1049			No signs		W=Working		Stage II	Good	Alive and on treatment				19393		19369		19383		19383		19414		19414		19466		19442		19472		19473		19501		19500
5	27	Yes			194			TDF/3TC/EFV		TDF/3TC/EFV				194			No signs		W=Working		Not documented	Not documented	Lost to follow up
6	22	Yes			670			TDF/3TC/EFV		TDF/3TC/EFV				788			No signs		W=Working		Stage I	Good	Alive and on treatment				19438		19438		19458		19458		19487		19487		19550		19550		19606		19606		19669		19667
7	38	Yes			342			TDF/3TC/EFV		TDF/3TC/EFV				625			No signs		W=Working		Stage II	Good	Alive and on treatment				19424		19424		19459		19456		19480		19480		19515		19515		19543		19543		19578		19577
8	21	Yes			596			TDF/3TC/EFV		TDF/3TC/EFV				1231			No signs		W=Working		Stage I	Good	Lost to follow up				19473		19473		19480		19480		19529		19536		19557		19557		19583		19596		19627
9	30	Yes						TDF/3TC/EFV		TDF/3TC/EFV				617			No signs		W=Working		Stage I	Good	Alive and on treatment				19390		19390		19418		19418		19481		19520		19544		19544		19572		19572		19607		19607
1	18					Yes	Yes	TDF/3TC/EFV		TDF/3TC/EFV		Yes			Yes		No signs		W=Working		Stage I	Good	Lost to follow up				19452		19452		19480
2	20			Yes		Yes	Yes	TDF/3TC/EFV		TDF/3TC/EFV		Yes			Yes		No signs		W=Working		Stage I	Not documented	Lost to follow up				19457
3	29					Yes	Yes	TDF/3TC/EFV		TDF/3TC/EFV		Yes			Yes		No signs		W=Working		Stage I	Good	Transfer out				19450		19435		19456		19453		19484
4	36				844			TDF/3TC/EFV		TDF/3TC/EFV				844			No signs		W=Working		Stage I	Good	Alive and on treatment				19421		19429		19485		19485		19519		19519		19547		19547		19575		19576		19604		19617
5	36		Yes		25			TDF/3TC/EFV		TDF/3TC/EFV				25			No signs		W=Working		Stage I	Good	Lost to follow up				19445		19445		19471		19498		19526		19638		19673		19673		19736		19736		19792		19792
6	22					Yes	Yes	TDF/3TC/EFV		TDF/3TC/EFV		Yes			Yes		No signs		W=Working		Stage I	Good	Alive and on treatment				19457		19452		19480		19480		19541		19541		19576		19576		19606		19620		19645		19645
7	28		Yes			Yes	Yes	TDF/3TC/EFV		TDF/3TC/EFV		Yes			Yes		No signs		W=Working		Stage I	Not documented	Lost to follow up				19457		19464		19492		19499		19528
8	34					Yes	Yes	TDF/3TC/EFV		TDF/3TC/EFV		Yes			Yes		No signs		W=Working		Stage I	Not documented	Lost to follow up				19445
9	34					Yes	Yes	TDF/3TC/EFV		TDF/3TC/EFV		Yes			Yes		No signs		W=Working		Stage I	Good	Lost to follow up				19394		19394		19422		19424		19452		19452		19480		19480		19513		19542		19561		19486
10	28					Yes	Yes	TDF/3TC/EFV		TDF/3TC/EFV		Yes			Yes		No signs		W=Working		Stage I	Not documented	Alive and on treatment				19442		19442		19470		19470		19498		20110
11	19				12			TDF/3TC/EFV		TDF/3TC/EFV				21			No signs		W=Working		Stage I	Good	Lost to follow up				19466		19466		19495
12	15	Yes				Yes	Yes	TDF/3TC/EFV		TDF/3TC/EFV		Yes			Yes		No signs		W=Working		Stage I	Not documented	Missed				19466		19995		20023		20033		20086
13	23				1275			TDF/3TC/EFV		TDF/3TC/EFV				1275			No signs		W=Working		Stage I	Not documented	Lost to follow up				19429		19429		19485		19569		19625		19646		19702
14	38				1243			TDF/3TC/EFV		TDF/3TC/EFV				1243			No signs		W=Working		Stage I	Good	Alive and on treatment				19435		19429		19457		19457		19485		19527			Yes	19547		19561		19561		19596		19596
15	19	Yes				Yes	Yes	TDF/3TC/EFV		TDF/3TC/EFV		Yes			Yes		No signs		W=Working		Stage I	Not documented	Lost to follow up				19432		19432		19460		19473		19501		19501		19529		19529		19561
16	24	Yes	Yes			Yes	Yes	TDF/3TC/EFV		TDF/3TC/EFV		Yes			Yes		No signs		W=Working		Stage II	Poor	Lost to follow up				19407
17	25					Yes	Yes	TDF/3TC/EFV		TDF/3TC/EFV		Yes			Yes		No signs		W=Working		Stage I	Good	Lost to follow up				19458		19466		19494		19487		19516		19516		19544		19625		19653
18	41					Yes	Yes	TDF/3TC/EFV		TDF/3TC/EFV		Yes			Yes		No signs		W=Working		Stage I	Good	Lost to follow up				19457		19462		19487		19488		19513		19544		19582		19584		19598		19598		19631		19631
1	24				556			TDF/3TC/EFV		AZT/3TC/EFV				556			No signs		W=Working		Stage II	Good	Alive and on treatment				19439		19439		19467		19467		19495		19488		19523		19523		19552		19614		19642		19642
2	27	Yes				Yes	Yes	TDF/3TC/EFV		TDF/3TC/EFV		Yes			Yes		No signs		W=Working		Stage I	Not documented	Transfer out				19465		19453		19481		19467		19495
3	21			Yes		Yes	Yes	TDF/3TC/EFV		TDF/3TC/EFV		Yes			Yes		No signs		W=Working		Stage I	Not documented	Lost to follow up					Yes	19485			Yes		Yes	19536		19536		19566
4	22				971			TDF/3TC/EFV		TDF/3TC/EFV				668			No signs		W=Working		Stage I	Good	Alive and on treatment				19467		19467		19495		19495		19551		19544		19607		19607		19673		19673		19689		19689
5	36				447			TDF/3TC/EFV		TDF/3TC/EFV				798			No signs		W=Working		Stage I	Good	Alive and on treatment				19460		19453		19481		19481		19544		19544		19600		19600		19628		19628		19656		19663
6	32	Yes	Yes	Yes		Yes	Yes	TDF/3TC/EFV		TDF/3TC/EFV		Yes			Yes		No signs		W=Working		Stage I	Not documented	Lost to follow up					Yes	19510		19551			Yes
7	22	Yes	Yes		1222			TDF/3TC/EFV		TDF/3TC/EFV				1222			No signs		W=Working		Stage I	Good	Alive and on treatment				19453		19453		19523		19523		19583		19583		19698		19698		19726		19726		19782		19782
8	23	Yes			613			TDF/3TC/EFV		TDF/3TC/EFV				613			No signs		W=Working		Stage I	Good	Alive and on treatment				19474		19474		19516		19516		19572		19572		19803		19803		19887		19887		19943		19943
9	34				343			TDF/3TC/EFV		TDF/3TC/EFV				493			No signs		W=Working		Stage II	Good	Alive and on treatment				19439		19439		19467		19467		19495		19495		19530		19530		19558		19558		19586		19586
10	33					Yes	Yes		Yes	TDF/3TC/EFV		Yes			Yes		No signs		W=Working		Stage I	Not documented	Lost to follow up				19414
11	30				885			TDF/3TC/EFV		TDF/3TC/EFV				1293			No signs		W=Working		Stage I	Good	Alive and on treatment				19390		19390		19446		19453		19516		19557		19586		19614		19670		19670		19665		19698
2	25				376			TDF/3TC/EFV		TDF/3TC/EFV				685			No signs		W=Working		Stage I	Good	Lost to follow up				19450		19450		19534		19464		19493		19492		19527		19558		19613		19627		19739		19739
3	33				48			TDF/3TC/EFV		TDF/3TC/EFV				43			No signs		W=Working		Stage I	Good	Lost to follow up				19422		19422		19443		19450		19471		19471		19478		19848		19865		19865		19893		19949
4	26				373			TDF/3TC/EFV		TDF/3TC/EFV				1338			No signs		W=Working		Stage I	Good	Alive and on treatment				19506		19598		19712		19712		19802		19802		19902		19879		19902		19902		19986		19986
5	26				248			TDF/3TC/EFV		TDF/3TC/EFV				451			No signs		W=Working		Stage I	Not documented	Alive and on treatment				19428		19428		19442		19470		19480		19561			Yes	19592		19620		19620			Yes	19703
7	33				336			TDF/3TC/EFV		TDF/3TC/EFV				349			No signs		W=Working		Stage I	Not documented	Alive and on treatment				19392		19389		19403		19404		19418		19513		19583		19583		19611		19624		19681		19696
9	27				378			TDF/3TC/EFV		TDF/3TC/EFV				789			No signs		W=Working		Stage I	Good	Alive and on treatment				19394		19394		19478		19456		19482		19590		19687		19687		19743		19748			Yes	19863
11	27				134			TDF/3TC/EFV		TDF/3TC/EFV				426			No signs		W=Working		Stage I	Not documented	Lost to follow up				19457		19457		19464		19678		19485		19485		19492		19492			Yes	19529			Yes	19561
12	21				893			TDF/3TC/EFV		TDF/3TC/EFV				838			No signs		W=Working		Stage I	Good	Alive and on treatment				19396		19396		19455		19459		19477		19506		19568		19568		19597		19592		19687		19746
14	39				776			TDF/3TC/EFV		TDF/3TC/EFV				1038			No signs		W=Working		Stage I	Not documented	Lost to follow up				19427		19427		19518		19518		19611		19611		19772
16	22	Yes			633			TDF/3TC/EFV		TDF/3TC/EFV				805			No signs		W=Working		Stage I	Good	Alive and on treatment				19462		19462		19555		19555		19647		19743		19863		19863		19956		19956		20108		20108
30	26				530			TDF/3TC/EFV		TDF/3TC/EFV				530			No signs		W=Working		Stage I		Alive and on treatment				19450		19660		19690		19779		19715		19807		19807		19849		19841		19849		19849		19878
35	20				922			TDF/3TC/EFV		TDF/3TC/EFV				1579		Yes			W=Working		Stage I	Good	Alive and on treatment				19417		19417		19438		19499		19571		19571		19655		19596		19687		19687		19406		19406
37	24				283			TDF/3TC/EFV		TDF/3TC/EFV				759			No signs		W=Working		Stage I	Good	Lost to follow up				19415		19415		19817		19471		19863		19555		19863		19597		19631		19631		19743		19743
36	26			Yes	435			TDF/3TC/EFV		TDF/3TC/EFV				672			No signs		W=Working		Stage I	Good	Alive and on treatment				19443		19466		19543		19492		19527		19523		19562		19562		19590		19596		19624		19625
40	23				774			TDF/3TC/EFV		TDF/3TC/EFV				728			No signs		W=Working		Stage I	Good	Alive and on treatment				19459		19459		19543		19624			Yes	20003		20122		20122		20122		20163		20163
43	21	Yes			1208			TDF/3TC/EFV		TDF/3TC/EFV				983			No signs		W=Working		Stage I	Good	Alive and on treatment				19526		19536			Yes	19538		19675		19941		20026		20026		20110		20110		20173
45	24	Yes			302			TDF/3TC/EFV		TDF/3TC/EFV				508			No signs		W=Working		Stage I	Good	Missed				19414		19435		19470		19599		19657		19626		19702		19702		19786		19786		19814		19795
46	23			Yes	305			TDF/3TC/EFV		TDF/3TC/EFV				597			No signs		W=Working		Stage I	Good	Alive and on treatment				19431		19516		19530		19611		19674		19673		19757		19757		19792		19792		19849		19849
47	24				576			TDF/3TC/EFV		TDF/3TC/EFV				658			No signs		W=Working		Stage I	Fair	Alive and on treatment				19431		19431		19459		19459		19536		19536		19571		19679			Yes	19786		19901		19536
49	29			Yes	556			TDF/3TC/EFV		TDF/3TC/EFV				869			No signs		W=Working		Stage I	Fair	Alive and on treatment				19437		19466		19500		19500		19528		19589		19631		19619		19655		19655		19745		19745
50	23	Yes			647			TDF/3TC/EFV		TDF/3TC/EFV				1080			No signs		W=Working		Stage I	Good	Missed				19435		19470		19498		19500			Yes	19519		19561		19604		19660		19662		19746		19754
51	30				638			TDF/3TC/EFV		TDF/3TC/EFV				945			No signs		W=Working		Stage I	Good	Alive and on treatment				19429		19429		19457		19492		19524		19526		19548		19548		19576		19596		19624		19624
58	21				490			TDF/3TC/EFV		TDF/3TC/EFV				796			No signs		W=Working		Stage I	Good	Alive and on treatment				19424		19428			Yes	19534		19592		19590		19654		19654		19745		19759		19787		19892
59	30				284			TDF/3TC/EFV		TDF/3TC/EFV				1208			No signs		W=Working		Stage I	Fair	Alive and on treatment					Yes	19429			Yes	19452			Yes	19548		19585		19820		19483		19848		19934		19934
35	26				590			TDF/3TC/EFV		TDF/3TC/EFV		Yes			Yes		No signs		W=Working		Stage I	Good	Lost to follow up				19424		19424		19452		19452		19487		19487		19515
34	24					Yes	Yes	TDF/3TC/EFV		TDF/3TC/EFV		Yes			Yes		No signs		W=Working		Stage I	Good	Lost to follow up					Yes
33	24					Yes	Yes	TDF/3TC/EFV		TDF/3TC/EFV		Yes			Yes		No signs		W=Working		Stage I	Not documented	Lost to follow up				19424
32	27	Yes			487			3TC/TDF/EFV		3TC/TDF/EFV				633			No signs		W=Working		Stage I	Good	Alive and on treatment				19381		19381		19444		19444		19535		19444		19474		19472		19500		19500		19599		19596
31	30	Yes			1036			TDF/3TC/EFV		TDF/3TC/EFV				892			No signs		W=Working		Stage I	Good	Alive and on treatment				19438		19438		19464		19464		19494		19494		19522		19522		19550		19550		19578		19578
30	28				726			TDF/3TC/EFV		TDF/3TC/EFV				765			No signs		W=Working		Stage I	Good	Alive and on treatment				19396		19396		19424		19424		19452		19452		19480		19480		19536		19536		19598		19598
30	23	Yes			370			TDF/3TC/EFV		TDF/3TC/EFV		Yes			Yes		No signs		W=Working		Stage I	Good	Lost to follow up				19424		19438		19466		19473		19505		19513		19541		19554		19584		19584		19612		19618
29	20				722			TDF/3TC/EFV		TDF/3TC/EFV		Yes			Yes		No signs		W=Working		Stage I	Good	Transfer out				19397		19397		19424		19435		19466
28	21				609			TDF/3TC/EFV		TDF/3TC/EFV				951			No signs		W=Working		Stage I	Good	Alive and on treatment				19452		19452		19487		19487		19515		19515		19543		19543		19620		19619		19647		19647
27	27	Yes			1211			TDF/3TC/EFV		TEF/3TC/EFV				296			No signs		W=Working		Stage I	Good	Transfer out				19410		19410		19438		19442		19472		19470		19498		19498		19522		19522		19550		19550
26	25	Yes	Yes		387		Yes	TDF/3TC/EFV		TDF/3TC/EFV		Yes			Yes		No signs		W=Working		Stage I	Good	Lost to follow up				19438		19438		19466		19466		19494
25	31				514			TDF/3TC/EFV		TDF/3TC/EFV				484			No signs		W=Working		Stage I	Good	Transfer out				19414		19414		19470
24	27				417			TDF/3TC/EFV		TDF/3TC/EFV				663			No signs		W=Working		Stage I	Good	Alive and on treatment				19452		19452		19480		19480		19508		19508		19543		19543		19592		19604			Yes	19660
23	21	Yes			579			TDF/3TC/EFV		TDF/3TC/EFV				1245			No signs		W=Working		Stage I	Good	Alive and on treatment				19401		19401		19465		19465		19557		19557		19617		19617		19701		19701		19743		19743
22	25	Yes			645			TDF/3TC/EFV		TDF/3TC/EFV		Yes			Yes		No signs		W=Working		Stage II	Good	Missed				19438		19890		19918		19918		19947		19949		19984		19956		19983		19983		20037
21	25				522			TDF/3TC/EFV		TDF/3TC/EFV				326			No signs		W=Working		Stage I	Good	Alive and on treatment				19393		19394		19423		19421		19477		19477		19542		19505		19542		19542		19652		19652
20	21	Yes	Yes		643			TDF/3TC/EFV		TDF/3TC/EFV		Yes			Yes		No signs		W=Working		Stage I	Good	Lost to follow up				19438		19529		19557		19557		19585		19585		19620		19620		19648
19	32				524			TDF/3TC/EFV		TDF/3TC/EFV				418			No signs		W=Working		Stage I	Good	Alive and on treatment				19438		19438		19466		19466		19494		19494		19522		19522		19550		19550		19578		19588
18	22				1044			TDF/3TC/EFV		TDF/3TC/EFV				434			No signs		W=Working		Stage I	Good	Lost to follow up				19424		19424		19452		19452		19480		19480		19508		19515		19543		19543		19571		19577
17	20				908		Yes	TDF/3TC/EFV		TDF/3TC/EFV				856			No signs		W=Working		Stage I	Good	Alive and on treatment				19396		19396		19424		19424		19452		19452		19487		19485		19541		19541		19981		19616
16	23				464		Yes	TDF/3TC/EFV		TDF/3TC/EFV				464			No signs		W=Working		Stage I	Good	Alive and on treatment				19407		19407		19425		19439		19494		19494		19550		19550		19613		19613		19673		19673
15	27	Yes			530			TDF/3TC/EFV		TDF/3TC/EFV				1154			No signs		W=Working		Stage I	Good	Alive and on treatment				19438		19438		19466		19466		19494		19494		19522		19522		19550		19557		19585		19585
14	22				348			TDF/3TC/EFV		TDF/3TC/EFV		Yes			Yes		No signs		W=Working		Stage I	Good	Transfer out				19395		19394		19422		19422		19478		19478		19540		19540		19589		19589		19673
12	21	Yes			771			TDF/3TC/EFV		TDF/3TC/EFV				189			No signs		W=Working		Stage I	Good	Lost to follow up				19424		19424		19452		19453		19507		20075		19744		19744		19758		19758		19793		19793
11	21				592			TDF/3TC/EFV		TDF/3TC/EFV				873					W=Working		Stage I	Good	Lost to follow up				19452		19452		19480		19484		19545		19543		19571		19633		19691		19667		19730		19730
10	27	Yes			974			TDF/3TC/EFV		TDF/3TC/EFV				673			No signs		W=Working		Stage I	Good	Alive and on treatment				19438		19442		19472		19472		19501		19535		19561		19563		19592		19620		19648		19648
8						Yes	Yes	TDF/3TC/EFV		TDF/3TC/EFV				954													19410		19407		19466		19456		19515		19513		19571		19543		19571		19596		19667		19668
7	38				279			TDF/3TC/EFV		TDF/3TC/EFV		Yes			Yes		No signs		W=Working		Stage I		Lost to follow up				19410		19410		19438
6	30	Yes			933			TDF/3TC/EFV		TDF/3TC/EFV				589			No signs		W=Working		Stage I	Poor	Transfer out				19452		19451		19480		19480		19508		19515		19543		19543		19571		19606		19661		19661
5	23	Yes			946			TDF/3TC/EFV		TDF/3TC/EFV				581			No signs		W=Working		Stage I	Good	Lost to follow up				19389		19389		19424		19424		19466		19473		19535		19535		19563		19563		19619		19621
4	21	Yes			377			TDF/3TC/EFV		TDF/3TC/EFV				445			No signs		W=Working		Stage I	Good	Transfer out				19396		19408		19424		19424		19452		19452		19480		19498		19529		19554		19585		19596
3	18	Yes			2161			TDF/3TC/EFV		TDF/3TC/EFV				1262			No signs		W=Working		Stage I	Good	Alive and on treatment				19424		19424		19452		19452		19480		19480		19508		19508		19536		19536		19564		19564
2	31				788			TDF/3TC/EFV		TDF/3TC/EFV				413			No signs		W=Working		Stage I	Good	Alive and on treatment				19365		19365		19393		19393		19421		19428		19485		19485		19529		19519		19617		19617
1	32				503			TDF/3TC/EFV		TDF/3TC/EFV				382			No signs		W=Working		Stage I	Good	Alive and on treatment				19365		19365		19394		19394		19423		19423		19478		19478		19547		19547		19606		19606
40	22				465			TDF/3TC/EFV		TDF/3TC/EFV				562			No signs		W=Working		Stage I	Good	Alive and on treatment				19396		19393		19424		19421		19450		19450		19487		19487		19515		19522				19582
39	15				790			TDF/3TC/EFV		TDF/3TC/EFV				845			No signs		W=Working		Stage I	Good	Alive and on treatment				19424		19424		19452		19452		19480		19480		19508		19528		19557		19435		19585		19585
38	24	Yes	Yes		694		Yes	TDF/3TC/EFV		TDF/3TC/EFV				617			No signs		W=Working		Stage I	Good	Alive and on treatment				19438		19438		19466		19472		19500		19620		19648		19648		19683		19674		19683		19683
37	22		Yes			Yes	Yes	TDF/3TC/EFV		TDF/3TC/EFV		Yes			Yes		No signs		W=Working		Stage I	Not documented	Lost to follow up				19466
36	27	Yes			771			TDF/3TC/EFV		TDF/3TC/EFV				792			No signs		W=Working		Stage I	Good	Alive and on treatment				19396		19396		19424		19438		19466		19466		19498		19498		19529		19529		19557		19557
45	27					Yes	Yes	TDF/3TC/EFV		TDF/3TC/EFV		Yes			Yes		No signs		W=Working		Stage I	Good	Lost to follow up				19424
44	25					Yes	Yes	TDF/3TC/EFV		TDF/3TC/EFV		Yes			Yes		No signs		W=Working		Stage I	Poor	Lost to follow up				19424		19432		19452		19457		19485		19534		19564		19564		19592
43	22				981			TDF/3TC/EFV		TDF/3TC/EFV		Yes			Yes		No signs		W=Working		Stage I	Not documented	Lost to follow up				19410
42	22	Yes			900			TDF/3TC/EFV		TDF/3TC/EFV				1095			No signs		W=Working		Stage I	Good	Alive and on treatment				19424		19424		19452		19452		19480		19480		19539		19515		19543		19543		19571		19571
41	22					Yes	Yes	TDF/3TC/EFV		TDF/3TC/EFV		Yes			Yes		No signs		W=Working		Stage I	Not documented	Lost to follow up				19410
13	28	Yes	Yes		346			TDF/3TC/EFV		TDF/3TC/EFV				478			No signs		W=Working		Stage I	Good	Alive and on treatment				19410		19410		19438		19438		19466		19466		19494		19494		19522		19527		19557		19557
9	20	Yes				Yes	Yes	TDF/3TC/EFV		TDF/3TC/EFV		Yes			Yes		No signs		W=Working		Stage I	Good	Lost to follow up	Yes			19396		19396		19424		19424		19466		19466		19494		19494		19556		19556		19610		19613
1	33	Yes				Yes	Yes	TDF/3TC/EFV		TDF/3TC/EFV		Yes			Yes		No signs		W=Working		Stage I	Good	Lost to follow up				19424
2	27			Yes		Yes	Yes		Yes	TDF/3TC/EFV		Yes			Yes	Yes	Not documented	Yes	Not documented			Not documented	Lost to follow up					Yes
3	24	Yes		Yes	398			TDF/3TC/EFV		TDF/3TC/EFV		Yes			Yes		No signs		W=Working		Stage I	Not documented	Lost to follow up	Yes			19435		19422		19508		19508		19571		19571		19612		19612		19639		19639		19682		19743
4	42	Yes				Yes	Yes	TDF/3TC/EFV		TDF/3TC/EFV		Yes			Yes		Not documented		W=Working		Stage I	Not documented	Lost to follow up				19436
5	21	Yes			562			TDF/3TC/EFV		TDF/3TC/EFV		Yes			Yes		No signs		W=Working		Stage I	Good	Alive and on treatment					Yes	19463		19491		19507		19538		19730		19758		19816		19843		19864		19892		19892
6	30	Yes			327			TDF/3TC/EFV		TDF/3TC/EFV		Yes			Yes		No signs		W=Working		Stage I	Good	Alive and on treatment				19435		19435		19463		19463		19491		19491		19554		19554		19613		19801		19823		19823
1	30	Yes				Yes	Yes	TDF/3TC/EFV		TDF/3TC/EFV		Yes			Yes		No signs		W=Working		Stage I	Good	Alive and on treatment				19470		19473		19503		19504		19535		19535		19596		19596		19617		19626		19660		19656
3	29	Yes				Yes	Yes		Yes	TDF/3TC/EFV			Yes		Yes		No signs		W=Working		Stage I	Poor	Lost to follow up				19836		19501		19511		19528		19558		19556		19589		19696
2	22	Yes	Yes			Yes	Yes	TDF/3TC/EFV		TDF/3TC/EFV				903			No signs		W=Working		Stage I	Fair	Lost to follow up				19422		19575		19604		19611		19660		19645		19660		19688		19744		19760		19820		19837
7	26	Yes				Yes	Yes	TDF/3TC/EFV		TDF/3TC/EFV		Yes			Yes		No signs		W=Working		Stage I	Not documented	Lost to follow up				19414
8	28				737			TDF/3TC/EFV		TDF/3TC/EFV				732			No signs		W=Working		Stage I	Good	Alive and on treatment				19407		19422		19478		19478		19541		19562		19590		19590		19730		19730		19786		19842
6	21					Yes	Yes	TDF/3TC/EFV		TDF/3TC/EFV		Yes			Yes		No signs		W=Working		Stage I	Good	Transfer out				19462		19547		19576		19576		19611		19610		19660
4	23				556			TDF/3TC/EFV		TDF/3TC/EFV				556			No signs		W=Working		Stage I	Good	Lost to follow up				19408		19411		19466		19472		19534		19535		19597		19594		19685
5	22					Yes	Yes	TDF/3TC/EFV		TDF/3TC/EFV		Yes			Yes	Yes	Not documented		W=Working		Stage I	Good	Lost to follow up				19422		19416		19476
9	27	Yes				Yes	Yes	TDF/3TC/EFV		TDF/3TC/EFV				563			No signs		W=Working		Stage I	Good	Alive and on treatment				19386		19384			Yes	19422			Yes	19450		19478		19478		19506		19506		19534		19534
8	33	Yes	Yes			Yes	Yes	TDF/3TC/EFV		DDF/3TC/EFV				501			No signs		W=Working		Stage I	Good	Alive and on treatment				19386		19386		19415		19422		19450		19485		19569		19576		19604		19604		19639		19660
15	20	Yes				Yes	Yes	TDF/3TC/EFV			Yes	Yes			Yes	Yes	Not documented	Yes	Not documented	Yes	Not documented	Not documented	Lost to follow up	Yes
14	23					Yes	Yes	TDF/3TC/EFV		TDF/3TC/EFV																	19401
1	25	Yes				Yes	Yes	TDF/3TC/EFV		TDF/3TC/EFV		Yes			Yes		No signs		W=Working		Stage I	Not documented	Lost to follow up					Yes	19461		19443
2	20	Yes				Yes	Yes	TDF/3TC/EFV		TDF/3TC/EFV		Yes			Yes		No signs		W=Working		Stage I	Not documented	Lost to follow up				19417		19417
22	17					Yes	Yes	TDF/3TC/EFV		TDF/3TC/EFV				946			No signs		W=Working		Stage I	Good	Alive and on treatment				19408		19681		19719		19730		19758		19758			Yes	19779		19807		19821		19870		19870
18	25	Yes				Yes	Yes		Yes		Yes	Yes			Yes	Yes	Not documented	Yes	Not documented	Yes	Not documented	Not documented	Lost to follow up	Yes
13	34					Yes	Yes	TDF/3TC/EFV		TDF/3TC/EFV		Yes			Yes	Yes	Not documented	Yes		Yes	Not documented	Not documented		Yes
10	20					Yes	Yes	TDF/3TC/EFV		TDF/3TC/EFV				700			No signs		W=Working		Stage I	Good	Alive and on treatment				19394		19394		19450		19450		19478		19478		19496		19496		19520		19520		19548		19548
12	23					Yes	Yes	TDF/3TC/EFV		TDF/3TC/EFV		Yes			Yes		No signs		W=Working		Stage I	Good	Alive and on treatment			Yes	19411		19439			Yes	19534			Yes	19555		19527		19583		19611		19618		19674		19674
11	39				602			TDF/3TC/EFV		TDF/3TC/EFV				886			No signs		W=Working		Stage I	Good	Alive and on treatment				19408		19471		19436		19472		19499		19499			Yes	19527		19541		19541		19569		19388
6	27				358			TDF/3TC/EFV		TDF/3TC/EFV		Yes			Yes		No signs		W=Working		Stage I	Poor	Lost to follow up				19386		19386		19443		19443		19597
5	30	Yes				Yes	Yes	TDF/3TC/EFV		TDF/3TC/EFV				827			No signs		W=Working		Stage I	Good	Alive and on treatment				19394		19394		19464		19607		19659		20073		20094		20115
4	27	Yes			50			TDF/3TC/EFV		TDF/3TC/EFV		Yes			Yes		No signs		W=Working		Stage I	Good	Alive and on treatment					Yes		Yes		Yes	19752		19961		19961		19996		19996		20052		20073		20111
3	21					Yes	Yes		Yes		Yes		Yes		Yes	Yes	Not documented	Yes	Not documented	Yes	Not documented	Not documented	Lost to follow up				19386
7	23	Yes				Yes	Yes	TDF/3TC/EFV		TDF/3TC/EFV		Yes			Yes		No signs		W=Working		Stage I	Good	Alive and on treatment					Yes		Yes	19401		19411			Yes	19436			Yes	19464			Yes		Yes	19485		19485
21	26	Yes				Yes	Yes	TDF/3TC/EFV			Yes	Yes			Yes	Yes	Not documented	Yes	Not documented	Yes	Not documented	Not documented	Lost to follow up
20	20				1097			TDF/3TC/EFV		TDF/3TC		Yes			Yes		No signs		W=Working		Stage I	Good	Alive and on treatment					Yes		Yes	19415		19415		19443		19443		19450		19450		19499			Yes		Yes
19	23	Yes				Yes		TDF/3TC/EFV		TDF/3TC/EFV																	19401
17	18	Yes				Yes	Yes	TDF/3TC/EFV		TDF/3TC/EFV		Yes			Yes	Yes	Not documented	Yes	Not documented	Yes	Not documented	Not documented		Yes
16	23	Yes				Yes	Yes	TDF/3TC/EFV		TDF/3TC/EFV		Yes			Yes	Yes	Not documented		Not documented		Not documented	Not documented	Lost to follow up	Yes			19386
2	25					Yes	Yes	TDF/3TC/EFV		TDF/3TC/EFV		Yes			Yes		No signs		W=Working		Stage I	Good	Transfer out				19593		19572		19621		19758		19780		19780		19807
1	30					Yes	Yes	TDF/3TC/EFV		TDF/3TC/EFV				798			No signs		W=Working		Stage I	Good	Alive and on treatment					Yes		Yes		Yes		Yes		Yes	19473		19534		19529		19593		19656		19656		19654
2	19					Yes	Yes	TDF/3TC/EFV		TDF/3TC/EFV		Yes			Yes		No signs		W=Working		Not documented	Good	Lost to follow up				19451		19451		19480		19920		19983
3	23		Yes			Yes	Yes	TDF/3TC/EFV		TDF/3TC/EFV		Yes			Yes	Yes	Not documented	Yes	Not documented		Stage I	Not documented	Lost to follow up				19464		19464		19491		19491		19521		19521		19549
4	22					Yes	Yes	TDF/3TC/EFV		TDF/3TC/EFV		Yes			Yes	Yes	Not documented		W=Working	Yes	Not documented	Not documented	Lost to follow up					Yes
5	27					Yes	Yes	TDF/3TC/EFV		TDF/3TC/EFV		Yes			Yes	Yes	Not documented	Yes	Not documented	Yes	Not documented	Not documented	Lost to follow up					Yes
6	28	Yes				Yes	Yes	TDF/3TC/EFV		TDF/3TC/EFV		Yes			Yes		No signs		W=Working		Stage I	Good	Lost to follow up				19480		19480		19507		19507		19534		19537		19565		19573		19579		19579		19607		19607
7	33					Yes	Yes	TDF/3TC/EFV		TDF/3TC/EFV		Yes			Yes		No signs		W=Working		Stage I	Good	Alive and on treatment				19393		19393		19421		19421		19460		19457		19485		19485		19509				19621		19689
8	38	Yes				Yes	Yes	TDF/3TC/EFV		TDF/3TC/EFV		Yes			Yes		No signs		W=Working		Stage I	Good	Alive and on treatment				19766		19766		19794		19794		19822		19850		19906		19906		19962		19934		19959		20004
9	28	Yes				Yes	Yes	TDF/3TC/EFV		TDF/3TC/EFV		Yes			Yes		No signs		W=Working		Stage I	Good	Alive and on treatment				19394		19429		19457		19457		19481		19486		19514		19547		19593		19661		19703		19829
1	20	Yes				Yes	Yes	TDF/3TC/EFV		TDF/3TC/EFV		Yes			Yes	Yes	Not documented		W=Working		Stage I	Good	Lost to follow up				19435		19458		19481		19495		19522		19642			Yes		Yes	19710		19738		19766
1	28					Yes	Yes	TDF/3TC/EFV		TDF/3TC/EFV		Yes			Yes	Yes	Not documented		W=Working		Stage I	Not documented	Lost to follow up	Yes			19633		19633		19690
2	32	Yes				Yes	Yes	TDF/3TC/EFV		TDF/3TC/EFV				594			No signs		W=Working		Stage I	Good	Alive and on treatment				19417		19417		19424		19452		19473		19508		19536		19536		19564		19564		19627		19648
3	32				571			TDF/3TC/EFV		TDF/3TC/EFV		Yes			Yes		No signs		W=Working		Stage I	Good	Alive and on treatment					Yes		Yes	19424		19452		19473		19487			Yes	19515			Yes	19571		19599		19599
4	22					Yes	Yes	TDF/3TC/EFV		TDF/3TC/EFV		Yes			Yes		No signs		W=Working		Stage I	Good	Lost to follow up				19445		19470		19465		19536		19568		19592		19627		19631		19656		19687		19712
5	27		Yes			Yes	Yes	TDF/3TC/EFV		TDF/3TC/EFV				531			No signs		W=Working		Stage I	Good	Alive and on treatment					Yes		Yes	19627		19706		19712		19712		19743		19740		19768		19768		19810		19810
6	19					Yes	Yes	TDF/3TC/EFV		TDF/3TC/EFV		Yes			Yes		No signs		W=Working		Stage I	Good	Lost to follow up					Yes		Yes	19712			Yes	19740			Yes	19768		19817					Yes	19838		19866
7	19	Yes	Yes	Yes		Yes	Yes	TDF/3TC/EFV		TDF/3TC/EFV				1266			No signs		W=Working		Stage I	Good	Alive and on treatment				19459		19459		19482		19509		19536		19536		19543		19543			Yes		Yes	19652		19652
8	22					Yes	Yes	TDF/3TC/EFV		TDF/3TC/EFV					Yes		No signs		W=Working		Stage I	Good	Alive and on treatment				19396			Yes	19500		19634		19634		19669		19697		19697		19732		19732		19781		19823
9	27	Yes				Yes	Yes	TDF/3TC/EFV		TDF/3TC/EFV		Yes			Yes		No signs		W=Working		Stage I	Good	Lost to follow up			Yes	19466		19536		19508		19508		19564		19838		19964		19964		19922		19922		20013
10	30	Yes		Yes		Yes		TDF/3TC/EFV		TDF/3TC/EFV				718			No signs		W=Working		Stage I	Good	Alive and on treatment				19431		19443		19473		19473		19508		19508		19536		19536		19564		19564		19595		19595
11	40	Yes			3590			TDF/3TC/EFV		TDF/3TC/EFV				941			No signs		W=Working		Stage I	Good	Lost to follow up			Yes	19424		19452		19480		19599			Yes	19634		19656		19739		19803		19803		20013
12	29					Yes	Yes	TDF/3TC/EFV		TDF/3TC/EFV		Yes			Yes		No signs		W=Working		Stage I	Good	Lost to follow up				19438		19508			Yes	19564		19536		19627		19651			Yes				Yes	19697
13	38				886			TDF/3TC/EFV		TDF/3TC/EFV		Yes			Yes		No signs		W=Working		Stage I	Good	Lost to follow up	Yes			19434		19434		19452		19452		19480		19480		19564		19585		19613		19627		19655		19655
10	32	Yes				Yes	Yes	TDF/3TC/EFV		TDF/3TC/EFV				632			No signs		W=Working		Stage I	Good	Alive and on treatment				19372		19401		19416		19421		19435		19435		19503		19481			Yes	19519		19547		19547
9	27	Yes			755			TDF/3TC/EFV		TDF/3TC/EFV				301			No signs		W=Working		Stage I	Good	Alive and on treatment				19435		19435		19442		19477		19505		19505		19533		19533		19561		19575		19603		19603
8	22					Yes	Yes	TDF/3TC/EFV		TDF/3TC/EFV		Yes			Yes		No signs		W=Working		Stage I	Good	Lost to follow up				19442
7	23	Yes				Yes	Yes	TDF/3TC/EFV		TDF/3TC/EFV					Yes		No signs		W=Working		Stage I	Good	Lost to follow up				19435		19435		19463		19463		19491		19491		19519		19519		19547		19554		19582		19582
6	23	Yes			306			TDF/3TC/EFV		TDF/3TC/EFV				880			No signs		W=Working		Stage I	Good	Alive and on treatment				19421		19421		19442		19442		19498		19498		19554		19561		19589		19603		19631		19631
5	18	Yes			844			TDF/3TC/EFV		TDF/3TC/EFV				746			No signs		W=Working		Stage I	Not documented	Alive and on treatment				19435		19435		19463		19463		19491		19491		19519		19519		19547		19547		19603		19603
4	25				576			TDF/3TC/EFV		TDF/3TC/EFV				567			No signs		W=Working		Stage I	Good	Alive and on treatment				19400		19400		19428		19435		19463		19463		19519		19519		19547		19547		19575		19575
3	22					Yes		TDF/3TC/EFV		TDF/3TC/EFV				557			No signs		W=Working		Stage I	Good	Alive and on treatment				19400		19400		19428		19428		19484		19456		19484		19484		19505		19540		19568		19568
2	19	Yes			890			TDF/3TC/EFV		TDF/3TC/EFV				516			No signs		W=Working		Stage I	Good	Alive and on treatment				19406		19402		19428		19428		19470		19470		19498		19505		19472		19533		19561		19568
1	19	Yes				Yes	Yes	TDF/3TC/EFV		TDF/3TC/EFV		Yes			Yes		No signs		W=Working		Stage I	Not documented	Lost to follow up				19470
1	28				151			TDF/3TC/EFV		TDF/3TC/EFV				321			No signs		W=Working		Stage I	Good	Alive and on treatment					Yes		Yes	19461		19461		19488		19488		19516		19516		19572		19572		19663		19663
2	32	Yes			550				Yes	TDF/3TC/EFV				459			No signs		W=Working		Stage I	Good	Alive and on treatment				19460		19460		19488		19488		19516		19516		19576		19621		19677			Yes	19787		19759
3	24	Yes					Yes	TDF/3TC/EFV		TDF/3TC/EFV				507			Suspected TB		W=Working		Stage I	Good	Alive and on treatment				19460		19460		19488		19474		19502		19507		19535			Yes	19677		19705		19733
4	22	Yes	Yes			Yes	Yes		Yes	TDF/3TC/EFV				865		Yes	No signs	Yes	W=Working	Yes	Stage II	Good	Lost to follow up				19417		19417		19488		19488		19514		19514		19544			Yes	19572		19576		19670		19670
2	35	Yes				Yes	Yes	TDF/3TC/EFV		TDF/3TC/EFV				577			No signs		W=Working		Stage I	Good	Transfer out				19395		19395		19423		19423		19451		19451		19478		19478		19493		19493		19524		19520
3	33					Yes	Yes	TDF/3TC/EFV		TDF/3TC/EFV		Yes			Yes		No signs		W=Working		Stage I	Good	Lost to follow up				19436		19436		19467			Yes		Yes		Yes		Yes		Yes		Yes		Yes		Yes
1	23	Yes		Yes		Yes	Yes	TDF/3TC/EFV		TDF/3TC/EFV				1245			No signs		W=Working		Stage I	Fair	Lost to follow up				19401		19403		19429		19462		19463		19463		19493		19493		19522		19522		19549		19553
4	22	Yes		Yes		Yes	Yes	TDF/3TC/EFV			Yes		Yes		Yes	Yes	Not documented		W=Working		Stage I	Not documented	Lost to follow up					Yes	19390			Yes		Yes		Yes		Yes		Yes		Yes		Yes		Yes		Yes
1	35	Yes	Yes		732			TDF/3TC/EFV						758			No signs		W=Working		Stage I	Good	Alive and on treatment				19394		19394		19450		19457		19520		19520		19548		19548		19576		19599		19625		19620
2	27	Yes			572		Yes	TDF/3TC/EFV		TDF/3TC/EFV				589			No signs		W=Working		Stage I	Good	Alive and on treatment				19394		19394		19450		19450		19478		19478		19506		19506		19590		19590		19653		19653
3	19	Yes					Yes	TDF/3TC/EFV		TDF/3TC/EFV				545			No signs		W=Working		Stage I	Good	Alive and on treatment				19477		19477		19498		19498		19519		19519		19555		19569		19597		19606		19634		19606
4	29	Yes			290			TDF/3TC/EFV		TDF/3TC/EFV				743			No signs		W=Working		Stage II	Good	Alive and on treatment				19445		19445		19473		19473		19501		19501		19599		19599		19653		19653		19674		19674
5	26	Yes			532			TDF/3TC/EFV						478			No signs		W=Working		Stage I	Good	Alive and on treatment				19464		19513		19541		19541		19576		19578		19632		19632		19702		19702		19765		19787
6	27	Yes			275			TRV/NVP		TRV/NVP				275			No signs		W=Working		Stage II	Good	Dead	Yes			19368		19368		19382		19382		19396		19396		19424		19424		19478		19478		19569		19569
7	36	Yes			375			TDF/3TC/EFV		TDF/3TC/EFV				490			No signs		W=Working		Stage I	Good	Alive and on treatment				19452		19452		19513		19513		19548		19548		19571		19571		19611		19611		19639		19639
8	32	Yes			56			TDF/3TC/EFV		TDF/3TC/EFV				209			No signs		W=Working		Stage II	Not documented	Transfer out				19380		19380		19422		19422		19436				19452		19452		19480		19480		19571		19571
1	23	Yes				Yes	Yes	TDF/3TC/EFV		TDF/3TC/EFV		Yes			Yes		No signs		W=Working		Stage I	Good	Transfer out				19466		19469		19529		19529		19557		19557		19585		19585		19619
2	20	Yes				Yes	Yes	TDF/3TC/EFV		TDF/3TC/EFV				863			No signs		W=Working		Stage I	Good	Alive and on treatment				19459		19459		19487		19487		19522		19522		19550		19550		19598		19598		19626		19649
3	24					Yes	Yes	TDF/3TC/EFV		TDF/3TC/EFV		Yes			Yes		No signs		W=Working		Stage I	Not documented	Lost to follow up				19449			Yes		Yes		Yes		Yes		Yes		Yes		Yes		Yes		Yes		Yes
4	27	Yes				Yes	Yes	TDF/3TC/EFV		TDF/3TC/EFV			Yes		Yes		No signs		W=Working		Stage I	Good	Lost to follow up				19420		19420		19472		19472		19500		19500		19529			Yes		Yes		Yes		Yes
5	37	Yes				Yes	Yes	TDF/3TC/EFV		TDF/3TC/EFV		Yes			Yes		No signs		W=Working		Stage I	Not documented	Lost to follow up				19453			Yes		Yes		Yes		Yes		Yes		Yes		Yes		Yes		Yes		Yes
6	25				729			TDF/3TC/EFV		TDF/3TC/EFV				729			No signs		W=Working		Stage I	Good	Lost to follow up				19416		19416		19451		19451		19472		19480		19512		19507		19563		19563		19591		19591
7	26	Yes				Yes	Yes	TDF/3TC/EFV		TDF/3TC/EFV				893			No signs		W=Working		Stage I	Good	Alive and on treatment				19424		19424			Yes	19444		19466		19533		19586		19591		19617		19775		19780		19808
8	22	Yes				Yes	Yes	TDF/3TC/EFV		TDF/3TC/EFV		Yes			Yes		No signs		W=Working		Stage I	Not documented	Lost to follow up	Yes				Yes		Yes		Yes		Yes		Yes		Yes		Yes		Yes		Yes		Yes		Yes
9	19	Yes				Yes	Yes	TDF/3TC/EFV		TDF/3TC/EFV		Yes			Yes		No signs		W=Working		Stage I	Fair	Lost to follow up				19418		19418		19472		19458		19487		19502			Yes		Yes		Yes		Yes		Yes
10	25	Yes				Yes	Yes	TDF/3TC/EFV		TDF/3TC/EFV				474			No signs		W=Working		Stage I	Good	Lost to follow up				19431		19479		19536		19536		19552			Yes		Yes		Yes		Yes		Yes		Yes
11	30					Yes	Yes	TDF/3TC/EFV		TDF/3TC/EFV		Yes			Yes		No signs		W=Working		Stage I	Not documented	Lost to follow up				19418			Yes		Yes		Yes		Yes		Yes		Yes		Yes		Yes		Yes		Yes
12	20	Yes	Yes			Yes	Yes	TDF/3TC/EFV		TDF/3TC/EFV		Yes			Yes		No signs		W=Working		Stage I	Good	Lost to follow up	Yes			19429		19429			Yes		Yes		Yes		Yes		Yes		Yes		Yes		Yes		Yes
13	27					Yes	Yes	TDF/3TC/EFV		TDF/3TC/EFV		Yes			Yes		No signs		W=Working		Stage I	Good	Lost to follow up	Yes			19507		19507		19536		19536			Yes		Yes		Yes		Yes		Yes		Yes		Yes
14	42					Yes	Yes	TDF/3TC/EFV		TDF/3TC/EFV		Yes			Yes		No signs		W=Working		Stage I	Good	Lost to follow up				19424		19452		19480			Yes		Yes		Yes		Yes		Yes		Yes		Yes		Yes
15	22	Yes				Yes	Yes	TDF/3TC/EFV		TDF/3TC/EFV		Yes			Yes		No signs		W=Working		Stage I	Good	Lost to follow up				19418		19418		19449			Yes		Yes		Yes		Yes		Yes		Yes		Yes		Yes
16	20					Yes	Yes	TDF/3TC/EFV		TDF/3TC/EFV		Yes			Yes		No signs		W=Working		Stage I	Not documented	Lost to follow up				19418			Yes		Yes		Yes		Yes		Yes		Yes		Yes		Yes		Yes		Yes
17	32				230			TDF/3TC/EFV		TDF/3TC/EFV				492			No signs		W=Working		Stage I		Alive and on treatment				19414		19417		19442		19445		19473		19473		19501		19501		19529		19534		19561		19561
18	39	Yes				Yes	Yes	TDF/3TC/EFV		TDF/3TC/EFV		Yes			Yes		No signs		W=Working		Stage I	Good	Alive and on treatment					Yes	19410		19440		19440		19473		19473		19500		19507		19563		19563		19619		19619
19	26	Yes				Yes	Yes	TDF/3TC/EFV		TDF/3TC/EFV				631			No signs		W=Working		Stage I	Good	Alive and on treatment				19410		19410		19418		19418		19477		19477		19501		19501		19529		19529		19556		19556
20	19					Yes	Yes	TDF/3TC/EFV		TDF/3TC/EFV		Yes			Yes		No signs		W=Working		Stage II	Not documented	Lost to follow up				19391			Yes		Yes		Yes		Yes		Yes		Yes		Yes		Yes		Yes		Yes
21	27					Yes	Yes	TDF/3TC/EFV		TDF/3TC/EFV		Yes			Yes		No signs		W=Working		Stage II	Not documented	Lost to follow up				19452		19452		19480		19428		19459		19466		19494
20		Yes				Yes	Yes	TDF/3TC/EFV		TDF/3TC/EFV		Yes			Yes		No signs		W=Working		Stage III	Not documented	Lost to follow up				19388
18	22	Yes				Yes	Yes	TDF/3TC/EFV		TDF/3TC/EFV		Yes			Yes		No signs	Yes	Not documented		Stage I	Good	Lost to follow up				19466		19624		19655		19667		19729		19736		19792		19806		19869
19	16					Yes		TDF/3TC/EFV		TDF/3TC/EFV		Yes			Yes		No signs		W=Working		Stage II	Not documented	Lost to follow up	Yes			19403
17	27	Yes			487			TDF/3TC/EFV		TDF/3TC/EFV				487			No signs		W=Working		Stage I	Good	Alive and on treatment				19396		19396		19424		19424		19452		19452		19480		19508		19536		19536		19564		19564
16	22	Yes			572			TDF/3TC/EFV		TDF/3TC/EFV				572			No signs		W=Working		Stage I	Good	Missed				19445		19445		19473		19473		19508		19508		19536		19536		19564		19564		19592		19592
15	18	Yes			738			TDF/3TC/EFV		TDF/3TC/EFV				793			No signs		W=Working		Stage I	Good	Alive and on treatment				19396		19396		19424		19424		19452		19452		19480		19487		19515		19515		19543		19543
14	33	Yes			905			TDF/3TC/EFV		TDF/3TC/EFV				48			No signs		W=Working		Stage I	Good	Alive and on treatment				19396		19396		19424		19431		19459		19466		19522		19522		19578		19578		19634		19640
13	36	Yes				Yes	Yes	TDF/3TC/EFV		TDF/3TC/EFV				571			No signs		W=Working		Stage I	Good	Alive and on treatment				19452		19421		19480		19480		19508		19508		19536		19536		19564		19564		19592		19592
12	28	Yes				Yes		TDF/3TC/EFV		TDF/3TC/EFV		Yes			Yes		No signs		W=Working		Stage I	Not documented	Lost to follow up				19417
11	24	Yes			304			TDF/3TC/EFV		TDF/3TC/EFV				932			No signs		W=Working		Stage I	Good	Alive and on treatment				19408		19396		19424		19417		19445		19459		19515		19515		19543		19550		19578		19578
10	30	Yes				Yes	Yes	TDF/3TC/EFV		TDF/3TC/EFV				490			No signs		W=Working		Stage I	Good	Alive and on treatment				19403		19403		19431		19431		19459		19459		19487		19487		19515		19515		19543		19571
9	24	Yes				Yes	Yes	TDF/3TC/EFV		TDF/3TC/EFV				293			No signs		W=Working		Stage I	Not documented	Lost to follow up	Yes			19417		19438				19466		19494		19494		19564		19613		19641
8	22	Yes	Yes			Yes	Yes	TDF/3TC/EFV		TDF/3TC/EFV		Yes			Yes		No signs		W=Working		Stage I	Not documented	Lost to follow up				19459
7	21				384			TDF/3TC/EFV						384					W=Working		Stage I	Good	Alive and on treatment				19810		19810		19830		19848		19884		19914		19947		19954		19975		19975		19987		19987
6	22	Yes			967			TDF/3TC/EFV		TDF/3TC/EFV				1096			No signs		W=Working		Stage I	Good	Missed				19459		19459		19487		19487		19515		19515		19543		19543		19571		19571		19662		19704
4	32	Yes				Yes	Yes	TDF/3TC/EFV		TDF/3TC/EFV				442			No signs		W=Working		Stage I	Good	Alive and on treatment				19403		19403		19431		19431		19459		19459		19515		19515		19571		19571		19627		19627
5		Yes			544			TDF/3TC/EFV		TDF/3TC/EFV				740			No signs		W=Working		Stage I	Good	Alive and on treatment				19424		19452		19480		19543		19571		19571		19627		19627		19683		19683		19739		19739
3	34	Yes				Yes	Yes	TDF/3TC/EFV		TDF/3TC/EFV				164			No signs		W=Working		Stage I	Good	Alive and on treatment				19417		19417		19417		19445		19501		19423		19543		19543		19599		19606		19662		19662
1	27	Yes			724			TDF/3TC/EFV		TDF/3TC/EFV				724			No signs		W=Working		Stage I	Good	Transfer out				19452		19452		19480		19564		19592		19687		19711		19711		19739		19739		19795		19795
2	30	Yes				Yes	Yes	TDF/3TC/EFV		TDF/3TC/EFV		Yes			Yes		No signs		W=Working		Stage I	Good	Lost to follow up	Yes			19445		19529		19557		19557		19585
2	35	Yes			1445			TDF/3TC/EFV		TDF/3TC/EFV				1174			No signs		W=Working		Stage I	Poor	Alive and on treatment				19418		19418		19457		19457		19522		19522		19585		19582		19606		19585		19641		19669
1	35				1041			TDF/3TC/EFV		TDF/3TC/EFV				1008			No signs		W=Working		Stage I	Good	Alive and on treatment						19456		19487		19487		19522		19522		19550		19550		19585		19585		19613		19620
3	42	Yes			239			TDF/3TC/EFV		TDF/3TC/EFV				444			No signs		W=Working		Stage I	Good	Alive and on treatment				19417		19396		19459		19452		19487		19487		19522		19491		19585		19585		19641		19641
4	20	Yes			509			TDF/3TC/EFV		TDF/3TC/EFV				509			No signs		W=Working		Stage I	Good	Transfer out				19415		19460		19431		19488		19523		19520		19548		19548		19576		19604		19632		19639
5	17	Yes			380		Yes	TDF/3TC/EFV		TDF/3TC/EFV			Yes	380			No signs		W=Working		Stage I	Good	Lost to follow up
6	36	Yes			698			TDF/3TC/EFV		TDF/3TC/EFV		Yes			Yes		No signs		W=Working		Stage III	Not documented	Lost to follow up	Yes			19389		19703		19730
7	17	Yes	Yes		1741			TDF/3TC/EFV		TDF/3TC/EFV				1277			No signs		W=Working		Stage I	Good	Alive and on treatment				19388		19403		19417		19443		19473		19457		19501		19501		19536		19536		19564		19564
8	19	Yes				Yes	Yes	TDF/3TC/EFV		TDF/3TC/EFV		Yes			Yes		No signs		W=Working		Stage I	Not documented	Lost to follow up	Yes			19437
9	23	Yes			652			TDF/3TC/EFV		TDF/3TC/EFV				1184			No signs		W=Working		Stage I	Good	Alive and on treatment				19414		19414		19424		19424		19457		19457		19492		19488		19519		19519		19548		19548
10	28	Yes			358			AZT/3TC/NVP		AZT/3TC/NVP				349			No signs		W=Working		Stage II	Good	Missed				19459		19459		19487		19487		19558		19557		19592		19592		19625		19856		19877		19877
11	18	Yes				Yes	Yes	TDF/3TC/EFV		TDF/3TC/EFV		Yes			Yes		No signs		W=Working		Stage I	Not documented	Lost to follow up				19382		19382		19402		19424		19457
12	30				372			TDF/3TC/EFV		TDF/3TC/EFV				381			No signs		W=Working		Stage I	Good	Alive and on treatment				19451		19451		19498		19498		19528		19533		19592		19604						19759		19759
13	22	Yes			598			TDF/3TC/EFV		TDF/3TC/EFV				598			No signs		W=Working		Stage I	Fair	Transfer out				19415		19488		19529		19523		19548		19544		19606		19632		19674
14	35	Yes			1445			TDF/3TC/EFV		TDF/3TC/EFV				1174			No signs		W=Working		Stage I	Poor	Missed				19418		19418		19457		19457		19522		19522		19585		19582		19606		19585		19641		19698
15	37					Yes	Yes	TDF/3TC/EFV		TDF/3TC/EFV				733			No signs		W=Working		Stage I	Good	Alive and on treatment				19424		19453		19481		19496		19522		19525		19555		19546		19578		19641		19676		19682
16	24	Yes				Yes	Yes	TDF/3TC/EFV		TDF/3TC/EFV		Yes			Yes		No signs		W=Working		Stage I	Not documented	Lost to follow up	Yes			19390			Yes	19538
1	19					Yes	Yes	TDF/3TC/EFV		TDF/3TC/EFV		Yes			Yes		No signs		W=Working		Stage I	Poor	Lost to follow up				19463		19528			Yes	19605		19633		19645		19673		19745		19774
2	38	Yes			366			TDF/3TC/EFV		TDF/3TC/EFV				293			No signs		W=Working		Stage II	Good	Alive and on treatment				19367		19367		19370		19473		19503		19528		19556		19556		19619		19649		19675		19675
3	26	Yes	Yes		592			TDF/3TC/EFV		TDF/3TC/EFV				782			No signs		W=Working		Stage I	Good	Alive and on treatment					Yes	19444		19444		19444		19502		19584		19605		19647		19682				19715		19710
4	31	Yes			668			TDF/3TC/EFV		TDF/3TC/EFV		Yes					No signs		W=Working		Stage II	Good	Alive and on treatment				19430		19430		19461		19535		19563		19563		19591		19598		19619		19732		19760		19760
5	19	Yes				Yes	Yes	TDF/3TC/EFV		TDF/3TC/EFV		Yes			Yes		No signs		W=Working		Stage I	Good	Lost to follow up				19460		19542		19556		19556		19587
6	17	Yes	Yes			Yes	Yes	TDF/3TC/EFV		TDF/3TC/EFV		Yes			Yes		No signs		W=Working		Stage I	Not documented	Lost to follow up				19403		19559		19408
1	27	Yes	Yes		273			TDF/3TC/EFV		TDF/3TC/EFV				387			No signs		W=Working		Stage II	Not documented	Alive and on treatment					Yes	19447			Yes	19471			Yes	19501			Yes	19535		19563		19557		19591		19598
2	17				605			TDF/3TC/EFV		TDF/3TC/EFV				612			No signs		W=Working		Stage I	Good	Alive and on treatment				19465		19465		19493		19493		19521		19521		19549		19549		19577		19577		19605		19649
3	35		Yes		230			TDF/3TC/EFV		TDF/3TC/EFV				463			No signs		W=Working		Stage I	Poor	Alive and on treatment				19458		19465		19493		19493		19521		19521		19549		19563		19591		19591		19588		19588
4	23				737			TDF/3TC/EFV		TDF/3TC/EFV				886			No signs		W=Working		Stage I	Good	Alive and on treatment				19465		19479		19507		19507		19535		19535		19563		19563		19591		19591		19619		19773
5	35				668		Yes	TDF/3TC/EFV		TDF/3TC/EFV		Yes			Yes		No signs		W=Working		Stage I	Not documented	Alive and on treatment				19409		19409		19436		19436		19830		19464		19493		19493		19521		19521		19549		19556
6	29					Yes	Yes	TDF/3TC/EFV		TDF/3TC/EFV		Yes			Yes		Not documented		W=Working		Stage I	Not documented	Lost to follow up				19437
7	21				467			TDF/3TC/EFV		TDF/3TC/EFV		Yes			Yes		No signs		W=Working		Stage I	Good	Alive and on treatment				19465		19466			Yes	19531		19528		19535		19563		19563		19591		19591		19619		19619
8	33				121			TDF/3TC/EFV		TDF/3TC/EFV				318			No signs		W=Working		Stage II	Good	Alive and on treatment				19451		19443		19472		19472		19500		19500		19528		19528		19556		19526		19584		19523
9	19				1105			TDF/3TC/EFV		TDF/3TC/EFV				1230			No signs		W=Working		Stage I	Good	Alive and on treatment				19465		19465		19493		19493		19521		19521		19549		19549		19577		19577		19605		19605
8	26				966			TDF/3TC/EFV		TDF/3TC/EFV				966			No signs		W=Working		Stage I	Good	Alive and on treatment				19417		19417		19445		19438		19466		19466		19494		19494		19522		19522		19557		19557
7	30					Yes	Yes	TDF/3TC/EFV		TDF/3TC/EFV		Yes			Yes		No signs		W=Working		Stage I	Not documented	Lost to follow up				19389			Yes		Yes		Yes		Yes		Yes		Yes		Yes		Yes		Yes		Yes
6	38					Yes	Yes	TDF/3TC/EFV		TDF/3TC/EFV				962			No signs		W=Working		Stage I	Good	Alive and on treatment				19403		19534		19562		19569		19599		19613		19620		19620		19634		19634		19662		19662
5	22				1250			TDF/3TC/EFV		TDF/3TC/EFV				1038			No signs		W=Working		Stage I	Good	Lost to follow up				19431		19431		19459		19457		19487		19501		19529		19515		19578		19893		19827		19981
4	25	Yes			567			TDF/3TC/EFV		TDF/3TC/EFV				567			No signs		W=Working		Stage I	Good	Transfer out				19431		19431		19459		19459		19480		19487		19543		19543		19606		19620		19664		19664
3	29				1361			TDF/3TC/EFV		TDF/3TC/EFV				858			No signs		W=Working		Stage I	Good	Lost to follow up				19465		19618		19646		19648		19681		19681		19709		19709		19765		19753		19774		19774
2	23	Yes				Yes	Yes	TDF/3TC/EFV		TDF/3TC/EFV				940			No signs		W=Working		Stage I	Good	Alive and on treatment				19465		19493		19519		19521		19550		19569		19599		19592		19627		19627		19690
1	30				479			TDF/3TC/EFV		TDF/3TC/EFV				662			No signs		W=Working		Stage I	Good	Alive and on treatment				19389		19389		19403		19403		19430		19430		19444		19444		19472		19472		19501		19501
1	30	Yes				Yes	Yes	TDF/3TC/EFV		TDF/3TC/EFV		Yes			Yes		No signs		W=Working		Stage I	Good	Lost to follow up	Yes			19382
2	31	Yes			684			TDF/3TC/EFV		TDF/3TC/EFV							No signs		W=Working		Stage I	Good	Alive and on treatment				19466		19466		19480		19480		19499		19499		19527		19527		19555		19555		19583		19606
3	21	Yes			826			TDF/3TC/EFV		TDF/3TC/EFV				1083			No signs		W=Working		Stage I	Good	Alive and on treatment				19396		19396		19424		19438		19466		19466		19494		19494		19522		19527		19555		19562
4	33					Yes	Yes	TDF/3TC/EFV		TDF/3TC/EFV		Yes			Yes		No signs		W=Working		Stage I	Good	Lost to follow up				19424		19424		19452		19465		19480		19486		19508
5	27	Yes	Yes	Yes		Yes	Yes	TDF/3TC/EFV		TDF/3TC/EFV		Yes			Yes		No signs		W=Working		Stage I	Good	Lost to follow up	Yes			19438
6	30	Yes			201			TDF/3TC/EFV		TDF/3TC/EFV				480			No signs		W=Working		Stage I	Good	Alive and on treatment				19452		19452		19480		19483		19499		19527		19555		19583		19611		19611		19639		19639
7	22	Yes				Yes	Yes	TDF/3TC/EFV		TDF/3TC/EFV		Yes			Yes		No signs		W=Working		Stage I	Good	Lost to follow up	Yes			19426
8	32	Yes				Yes	Yes	TDF/3TC/EFV		TDF/3TC/EFV				933			No signs		W=Working		Stage I	Good	Transfer out	Yes			19424		19495		19522		19527		19555		19566		19583		19583		19611		19611		19639		19639
1	38	Yes			205			TDF/3TC/EFV		TDF/3TC/EFV				273			No signs		W=Working		Stage II	Not documented	Alive and on treatment				19466		19507		19514		19543			Yes	19576		19605		19597		19666		19666		19753		19763
11	20	Yes	Yes		696			TDF/3TC/EFV		TDF/3TC/EFV				696			On TB Rx		W=Working		Stage III	Good	Lost to follow up				19493		19463		19519		19555		19577		19590		19605		19697			Yes		Yes		Yes
10	22		Yes		357			TDF/3TC/EFV		TDF/3TC/EFV				672			No signs		W=Working		Stage I	Good	Alive and on treatment				19466		19466		19526		19526		19549		19549		19633		19633		19752		19752		19815		19815
9	27		Yes		621		Yes	TDF/3TC/EFV		TDF/3TC/EFV				621			No signs		W=Working		Stage I	Good	Alive and on treatment				19392		19392		19395		19429		19487		19502		19556		19577		19633		19634		19694		19694
8	22	Yes				Yes	Yes	ATRIPULA		TDF/3TC/EFV				739			No signs		W=Working		Stage I	Good	Alive and on treatment				19466		19492		19551		19551		19579		19579		19607		19607		19670		19670		19702		19702
7	28	Yes			808			TDF/3TC/EFV		TDF/3TC/EFV				764			No signs		W=Working		Stage I	Good	Alive and on treatment				19416		19416		19443		19478		19493		19514		19541		19541		19577		19577		19633		19639
6	23		Yes	Yes		Yes	Yes	TDF/3TC/EFV			Yes		Yes		Yes	Yes	Not documented	Yes	Not documented	Yes	Not documented	Not documented	Lost to follow up	Yes			19516		19516		19549		19582		19605			Yes		Yes		Yes		Yes		Yes		Yes
5	22	Yes			118			ATRIPULA		TDF/3TC/EFV				230			No signs		W=Working		Stage I	Good	Alive and on treatment				19429		19415		19440		19417		19440		19444		19473		19474		19502		19502		19534		19523
4	20	Yes			303			TDF/3TC/EFV		TDF/3TC/EFV				256			No signs		W=Working		Stage I	Good	Alive and on treatment				19445		19445		19459		19461		19491		19491		19551		19490		19579		19579		19607		19607
3	32				556		Yes	TDF/3TC/EFV		TDF/3TC/EFV				637			No signs		W=Working		Stage I	Poor	Alive and on treatment				19452		19452		19493		19507		19549		19570			Yes	19598		19633		19633		19664		19664
2	30				275			TDF/3TC/EFV		TDF/3TC/EFV				605			No signs		W=Working		Stage I	Good	Alive and on treatment				19451		19451		19507		19507		19563		19563		19619		19624		19708		19711		19767		19773
25	28	Yes			1124			TDF/3TC/EFV		TDF/3TC/EFV				846			No signs		W=Working		Stage II	Good	Alive and on treatment				19411		19414		19442		19443		19474		19493		19549		19568		19598		19597		19655		19645
24	35	Yes			167			TDF/3TC/EFV		TDF/3TC/EFV				539			No signs		W=Working		Stage I	Good	Alive and on treatment				19445		19446		19477		19471		19535		19536		19565		19569		19599		19605		19632		19641
23	30				705			TDF/3TC/EFV		TDF/3TC/EFV				705			No signs		W=Working		Stage I	Good	Transfer out				19432		19432		19452		19463		19493		19488		19493		19509		19536
22	23		Yes		520			TDF/3TC/EFV		TDF/3TC/EFV				578			No signs		W=Working		Stage I	Good	Alive and on treatment				19409		19422		19480		19521		19549		19563		19620		19620		19681		19745		19756		19778
21	28		Yes		710			TDF/3TC/EFV		TDF/3TC/EFV				584			No signs		W=Working		Stage I	Good	Alive and on treatment				19397		19400		19452		19456		19493		19494		19521		19536		19551		19551		19578		19582
20	18				867			TDF/3TC/EFV		TDF/3TC/EFV		Yes			Yes		No signs		W=Working		Stage I	Not documented	Lost to follow up				19452		19456		19515		19515		19578		19575		19606		19586		19606		19606		19663
19	25	Yes			1285			TDF/3TC/EFV		TDF/3TC/EFV				1043			No signs		W=Working		Stage I	Good	Alive and on treatment				19451		19451		19481		19484		19507		19507		19572		19575		19603		19604		19633		19638
18	17	Yes	Yes		1185			TDF/3TC/EFV		TDF/3TC/EFV				1232			No signs		W=Working		Stage I	Good	Alive and on treatment				19430		19436		19493		19466		19526		19521		19549				19572		19561		19649		19656
17	21			Yes		Yes	Yes	TDF/3TC/EFV		TDF/3TC/EFV				775			No signs		W=Working		Stage I	Good	Alive and on treatment				19407		19410		19467		19474		19493		19495		19521		19521		19577		19590		19649		19649
16	26		Yes			Yes	Yes	TDF/3TC/EFV		TDF/3TC/EFV					Yes		No signs		W=Working		Stage I	Good					19442		19444		19473		19560		19577			Yes		Yes		Yes		Yes
15	32	Yes			162			TDF/3TC/EFV		TDF/3TC/EFV				344			No signs		W=Working		Stage I	Good	Alive and on treatment				19389		19390			Yes	19444		19473		19472		19506		19506		19562		19562		19590		19625
14	21				405			TDF/3TC/EFV		TDF/3TC/EFV				536			No signs		W=Working		Stage I	Good	Alive and on treatment				19438		19419		19493		19500		19533		19564		19597		19597		19649		19648		19709		19762
13	23	Yes	Yes		1516			TDF/3TC/EFV		TDF/3TC/EFV		Yes			Yes		No signs		W=Working		Not documented	Good	Alive and on treatment				19452		19452		19493		19478		19493		19493		19521		19521		19549		19549		19577		19577
12	26				446			TDF/3TC/EFV		TDF/3TC/EFV				548			No signs		W=Working		Stage III	Good	Alive and on treatment				19468		19466		19507		19507		19521		19561		19590		19590		19618		19618		19649		19649
22	25	Yes				Yes		TDF/3TC/EFV		IF		Yes			Yes		No signs		W=Working		Stage I	Good	Lost to follow up				19465		19465		19493		19493		19525		19522			Yes	19550		19605				19639		19647
21	25				536			IF 28		IF 58 56				1003			No signs		W=Working		Stage I	Good	Lost to follow up				19402		19402		19430		19430		19457		19457		19486		19486		19514		19514		19542		19542
20	28					Yes	Yes	TDF/3TC/EFV		IF		Yes			Yes		No signs		W=Working		Stage I	Good	Lost to follow up				19431		19431		19458		19458		19486		19494		19522
19	35	Yes				Yes	Yes	TDF/3TC/EFV		IF				718			No signs		W=Working		Stage I	Good	Alive and on treatment				19473		19480		19508		19508		19536		19536		19564			Yes		Yes			19611		19619
18	25	Yes				Yes	Yes	TDF/3TC/EFV		TDF/3TC/EFV					Yes		No signs		W=Working		Stage I	Not documented	Lost to follow up				19451
17	29					Yes	Yes	TDF/3TC/EFV		TDF/3TC/EFV				949			No signs		W=Working		Stage I	Good	Alive and on treatment				19424		19424		19451		19451		19479		19479		19508		19508		19535		19535		19563		19563
16	24					Yes	Yes	TDF/3TC/EFV		IF				746			No signs		W=Working		Stage I	Good	Alive and on treatment				19422		19422		19478		19478		19506		19506		19562		19569		19597		19597		19625		19628
15	30					Yes	Yes	TDF/3TC/EFV		IF		Yes			Yes		No signs		W=Working		Stage I	Good	Lost to follow up				19409		19438		19466		19466		19494		19494		19522		19526		19556
14	18					Yes	Yes	TDF/3TC/EFV		IF		Yes			Yes		No signs		W=Working		Stage I	Not documented	Lost to follow up				19465
13	21	Yes				Yes	Yes	TDF/3TC/EFV		IF		Yes			Yes		No signs		W=Working		Stage I	Good	Lost to follow up				19409		19409		19465
12	29					Yes	Yes	TDF/3TC/EFV							Yes		No signs		W=Working		Stage I	Good	Lost to follow up				19431		19431		19459		19485		19514		19641		19697		19697		19753
11	25				155			IC CBV/NVP		IC				527			No signs		W=Working		Stage I	Good	Alive and on treatment				19403		19403		19431		19431		19438		19438		19506		19506		19534		19534		19562		19562
10	28	Yes			124			TDF/3TC/EFV		IF				188			No signs		W=Working		Stage II	Fair	Alive and on treatment				19375		19380		19408		19424		19452		19452		19479		19480		19508		19508		19536		19532
9	21	Yes				Yes	Yes	TDF/3TC/EFV		IF		Yes			Yes		No signs		W=Working		Stage I	Good	Lost to follow up				19429			Yes		Yes	19485		19513		19513		19541		19532		19562		19562		19590		19590
8	30				654			TDF/3TC/EFV		IF				983			No signs		W=Working		Stage I	Good	Alive and on treatment				19474			Yes	19501		19501		19529		19529		19557		19557		19584		19590		19618		19618
7	27				1087			TDF/3TC/EFV		IF				1037			No signs		W=Working		Stage I	Good	Alive and on treatment				19472		19535		19563		19570		19598		19598		19625		19625		19654		19654		19682		19682
6	33		Yes		781			TDF/3TC/EFV		IF				734			No signs				Stage I	Good	Alive and on treatment						19477		19501		19505		19533		19562		19590		19676		19732		19732		19786		19795
5	19					Yes	Yes	TDF/3TC/EFV		IF				1455			No signs		W=Working		Stage I	Good	Alive and on treatment				19409			Yes	19464			Yes	19458		19501		19529		19529		19557		19557		19584		19584
4	27					Yes	Yes	TDF/3TC/EFV		IF				560			No signs		W=Working		Stage I	Good	Alive and on treatment					Yes	19451		19480		19479		19507		19507		19535		19535		19564		19563		19592
3	20	Yes				Yes	Yes	TDF/3TC/EFV		IF		Yes			Yes		No signs		W=Working		Stage I	Good	Lost to follow up				19417		19417		19443		19444		19473		19473		19501			Yes	19534
1	27					Yes	Yes	TDF/3TC/EFV		IF				1325			No signs		W=Working		Stage I	Good	Alive and on treatment				19401		19437		19465		19440		19501		19501		19550		19550		19605		19613		19668		19668
2	39	Yes				Yes	Yes	TDF/3TC/EFV		IF				855			No signs		W=Working		Stage I	Good	Alive and on treatment					Yes		Yes	19424		19424		19451		19451		19479		19480		19508		19508		19536		19536
7	24					Yes	Yes	TDF/3TC/EFV		TDF/3TC/EFV							No signs		W=Working		Stage I	Good	Alive and on treatment				19400		19443		19474		19474		19498		19498		19597		19597		19624		19624
5	20					Yes		TDF/3TC/EFV		TDF/3TC/EFV					Yes		No signs		W=Working		Stage I	Poor	Lost to follow up				19418		19446		19460		19460		19481		19602			Yes	19652		19673		19673		19701		19701
4	30	Yes				Yes	Yes	TDF/3TC/EFV		TDF/3TC/EFV				75			No signs		W=Working		Stage II	Good	Missed				19435		19435		19501		19557		19575		19582		19610		19610		19638		19638		19666		19666
3	27				355			COMBIVIR		IF				355			No signs		W=Working		Stage I	Good	Alive and on treatment				19714		19714			Yes		Yes	19778		19785		19841		19869		19897		19897		19932		19932
2	28					Yes		TDF/3TC/EFV		TDF/3TC/EFV		Yes			Yes	Yes	No signs		W=Working		Stage I	Good	Alive and on treatment				19457		19457		19473		19473			Yes		Yes		Yes	19515		19540		19540		19575		19603
1	24					Yes	Yes	TDF/3TC/EFV		IF		Yes					No signs		W=Working		Stage I	Good	Alive and on treatment					Yes	19443			Yes	19547		19575		19575		19614		19614		19640		19640		19671		19671
9	47	Yes			183			AZT/3TC/EFV		AZT/3TC/EFV				515			No signs		W=Working		Stage II	Good	Alive and on treatment				19456		19456		19484		19484		19513		19513		19546		19546		19568		19568		19596		19596
8	30				113		Yes	AZT/3TC/NVP		IF				268			No signs		W=Working		Stage I	Good	Alive and on treatment				19471		19501			Yes		Yes		Yes	19568		19596		19596		19624		19624		19652		19652
6	28					Yes	Yes	TDF/3TC/EFV		TDF/3TC/EFV		Yes					No signs		W=Working		Stage I	Good	Alive and on treatment				19444		19444		19474		19474		19505		19528		19540		19557		19575		19652		19680		19682
4	22	Yes				Yes	Yes	TDF/3TC/EFV		TDF/3TC/EFV					Yes		No signs		W=Working		Stage I	Fair	Alive and on treatment				19471		19381		19407		19409		19510		19493		19521		19528		19556		19682				19766
3	17	Yes				Yes	Yes	TDF/3TC/EFV		TDF/3TC/EFV		Yes			Yes		Not documented		W=Working		Stage I	Not documented	Lost to follow up				19437
2	22					Yes	Yes	TDF/3TC/EFV		TDF/3TC/EFV						Yes	Not documented		Not documented		Stage I	Not documented	Lost to follow up				19438
1	28							TDF/3TC/EFV		TDF/3TC/EFV		Yes					No signs		W=Working		Stage I	Good	Alive and on treatment				19437		19472		19505		19475		19533		19533		19568		19578		19606		19605		19633		19634
1	28					Yes	Yes	TDF/3TC/EFV		TDF/3TC/EFV		Yes			Yes		No signs		W=Working		Stage I	Good	Alive and on treatment				19447		19506		19537			Yes	19625		19625		19660		19660		19723		19723			Yes	19751
4	18	Yes	Yes		761			TDF/3TC/EFV		TDF/3TC/EFV		Yes			Yes		No signs		W=Working		Stage II	Not documented	Transfer out				19456		19456		19478		19610		19642		19642		19667		19676		19704		19739			Yes
5	24	Yes				Yes	Yes	TDF/3TC/EFV		TDF/3TC/EFV		Yes			Yes		No signs				Stage I	Not documented	Lost to follow up				19443
6	24	Yes	Yes		757			TDF/3TC/EFV		TDF/3TC/EFV		Yes			Yes		No signs		W=Working		Stage II	Good	Lost to follow up					Yes	19380		19421		19422		19443		19445		19478
7	33		Yes	Yes		Yes	Yes	TDF/3TC/EFV		TDF/3TC/EFV		Yes			Yes		No signs		W=Working		Stage II	Not documented	Lost to follow up				19488
8	20	Yes				Yes	Yes	TDF/3TC/EFV			Yes	Yes			Yes		No signs		W=Working		Stage II	Not documented	Lost to follow up										19378		19443
9	24	Yes				Yes	Yes	TDF/3TC/EFV		TDF/3TC/EFV		Yes			Yes		No signs		W=Working		Stage II	Good	Missed				19421		19421		19443		19450		19513		19534		19569		19569		19597		19597		19625		19618
10	21	Yes				Yes	Yes	TDF/3TC/EFV		TDF/3TC/EFV		Yes			Yes		No signs		W=Working		Stage II	Good	Alive and on treatment				19424		19426		19443		19442		19472		19479		19506		19543		19569		19586		19604		19653
2	24					Yes	Yes	TDF/3TC/EFV		TDF/3TC/EFV		Yes			Yes		No signs		W=Working		Stage I	Good	Alive and on treatment					Yes	19445		19473		19464			Yes	19508		19535		19541		19569		19562		19590		19592
3	30				383		Yes	TDF/3TC/EFV		TDF/3TC/EFV				679			No signs		W=Working		Stage II	Not documented	Alive and on treatment				19478		19534		19569		19688		19730		19753		19780		19808		19871		19871		19934		19961
11	27				446			TDF/3TC/EFV		TDF/3TC/EFV		Yes		537		Yes	Not documented		W=Working		Stage II	Good	Lost to follow up				19457		19480		19534		19569		19597		19591		19619		19620		19673		19676		19723		19732
12	29	Yes				Yes	Yes	TDF/3TC/EFV		TDF/3TC/EFV		Yes			Yes		No signs		W=Working		Stage II	Not documented	Lost to follow up				19456		19485		19513		19513		19543		19543		19571		19571		19599		19599		19627		19823
13	24	Yes		Yes		Yes	Yes	TDF/3TC/EFV		TDF/3TC/EFV					Yes		No signs		W=Working		Stage II	Not documented	Lost to follow up				19443		19500			Yes
14	18	Yes			313			TDF/3TC/EFV		TDF/3TC/EFV				313			No signs		W=Working		Stage II	Good	Lost to follow up				19414		19414		19428		19428		19458		19458		19478		19506		19519		19512		19534
15	25					Yes	Yes	AZT/3TC/NVP		AZT/3TC/NVP				249			No signs		W=Working		Stage II	Good	Alive and on treatment				19480		19480		19527		19569		19597		19599		19627		19639		19667		19676		19704		19704
16	16	Yes			526			TDF/3TC/EFV		TDF/3TC/EFV				268			No signs		W=Working		Stage II	Good	Alive and on treatment					Yes	19466		19494		19494		19522		19522		19550		19550			Yes	19569		19622		19646
17	21					Yes	Yes	TDF/3TC/EFV		TDF/3TC/EFV				629			No signs		W=Working		Stage II	Good	Alive and on treatment				19374		19374		19404		19407				19453		19423		19484		19632		19723			Yes
18	37		Yes	Yes	340			TDF/3TC/EFV		TDF/3TC/EFV				579			No signs		W=Working		Stage II	Fair	Lost to follow up				19375		19375		19404		19506		19514		19569		19597		19625		19667		19667		19695		19730
4	37					Yes	Yes	TDF/3TC/EFV		TDF/3TC/EFV		Yes			Yes		No signs		W=Working		Stage I	Not documented	Lost to follow up
3	30					Yes	Yes	TDF/3TC/EFV		TDF/3TC/EFV				564			No signs		W=Working		Stage I	Good	Alive and on treatment				19395		19395		19411		19411		19425		19429			Yes		Yes		Yes	19488		19516		19516
2	26				978			TDF/3TC/EFV		TDF/3TC/EFV				978			No signs		W=Working		Stage I	Good	Lost to follow up					Yes	19382			Yes		Yes	19411		19431		19425		19425			Yes		Yes	19488		19488
1	20					Yes	Yes	TDF/3TC/EFV		TDF/3TC/EFV				546			No signs		W=Working		Stage I	Good	Lost to follow up					Yes						Yes	19389		19389		19395		19414			Yes	19454		19442		19461
5	22				405			TDF/3TC/EFV		TDF/3TC/EFV				843			No signs		W=Working		Stage I	Good	Alive and on treatment				19411		19411		19425		19443		19460		19462		19460			Yes	19472		19495			Yes	19527
1	30				272			TDF/3TC/EFV		TDF/3TC/EFV				427			No signs		W=Working		Stage I	Good	Alive and on treatment				19443		19453		19485		19521		19541		19541		19597		19612		19625		19681		19737		19737
2		Yes				Yes	Yes	TDF/3TC/EFV		TDF/3TC/EFV				698			No signs		W=Working		Stage II	Good	Alive and on treatment					Yes		Yes	19403		19408		19437		19437		19437		19508		19536		19590		19599		19613
3	22				103			TDF/3TC/EFV		TDF/3TC/EFV				433			No signs		W=Working		Stage II	Good	Alive and on treatment					Yes		Yes	19416		19416		19473		19478			Yes	19508		19539		19550		19570		19570
4	24		Yes		632			TDF/3TC/EFV		TDF/3TC/EFV				373			No signs		W=Working		Stage I	Poor	Alive and on treatment					Yes		Yes	19473		19487		19515		19515		19543		19548		19570		19570		19600		19600
5	22					Yes	Yes	TDF/3TC/EFV		TDF/3TC/EFV		Yes			Yes		No signs		W=Working		Stage I	Good	Alive and on treatment					Yes	19465		19453			Yes		Yes					19670		19711		19711		19773		19968
6	35					Yes	Yes	TDF/3TC/EFV		TDF/3TC/EFV		Yes			Yes		No signs		W=Working		Stage II	Not documented	Lost to follow up				19503
7	18	Yes	Yes			Yes	Yes	TDF/3TC/EFV		TDF/3TC/EFV		Yes			Yes		No signs		W=Working		Stage II	Poor	Alive and on treatment					Yes	19463		19409		19556		19570		19570		19600		19610		19625		19626			Yes	19764
8	28					Yes	Yes	TDF/3TC/EFV		TDF/3TC/EFV		Yes			Yes		No signs		W=Working		Stage I	Good	Lost to follow up					Yes	19514		19435		19562		19543		19543		19592		19606		19625		19906		19941		19948
9	27				599				Yes		Yes	Yes			Yes		No signs		W=Working		Stage I	Good	Lost to follow up				19457		19457		19513		19513		19541		19541		19597		19695		19739
10					4794				Yes		Yes	Yes			Yes	Yes	Not documented	Yes	Not documented		Not documented	Not documented	Lost to follow up				19429		19750			Yes
11	30					Yes	Yes	TDF/3TC/EFV		TDF/3TC/EFV		Yes			Yes		No signs		W=Working		Stage II	Not documented	Lost to follow up				19393		19437			Yes	19442			Yes	19503		19533		19533		19557		19627		19653		19625
1	22					Yes	Yes	TDF/3TC/EFV		TDF/3TC/EFV		Yes					No signs		W=Working		Stage I	Not documented	Lost to follow up				19392		19392		19520		19520		19548
2	20				43		Yes	TDF/3TC/EFV		TDF/3TC/EFV				167			No signs		W=Working		Stage I	Good	Alive and on treatment				19434		19435		19464		19613		19641		19697		19730		19730		19763		19759		19786		19784
3	29				1673			TDF/3TC/EFV		TDF/3TC/EFV				2428			No signs		W=Working		Stage I	Poor	Alive and on treatment				19390		19390		19453		19456		19486		19459				19551		19578		19577		19605		19605
4	21					Yes	Yes	TDF/3TC/EFV		TDF/3TC/EFV				1417			No signs		W=Working		Stage I	Good	Alive and on treatment				19403		19403		19428		19460		19491		19515		19543		19543		19571		19571		19599		19613
5	36		Yes		561			TDF/3TC/EFV		TDF/3TC/EFV				1161			No signs		W=Working		Stage II	Good	Alive and on treatment				19466		19409		19437		19465		19524		19524		19542		19542		19598		19598		19654		19654
6	29				420			TDF/3TC/EFV		TDF/3TC/EFV		Yes			Yes		No signs		W=Working		Stage I	Good	Lost to follow up				19435		19486		19514		19555		19584		19590		19647		19647		19704
7	33				701		Yes	TDF/3TC/EFV		TDF/3TC/EFV				1016			No signs		W=Working		Stage I	Good	Alive and on treatment				19422		19436		19464		19464		19520		19520		19577		19576		19604		19604		19632		19632
8	18		Yes			Yes	Yes	TDF/3TC/EFV		TDF/3TC/EFV				2035			No signs		W=Working		Stage I	Good	Lost to follow up				19437		19437		19466		19562		19590		19605		19634		19634		19661		19661		19689		19689
9	26				858			TDF/3TC/EFV		TDF/3TC/EFV				1527			No signs		W=Working		Stage I	Good	Alive and on treatment				19416		19437		19493		19507		19535		19535		19563		19563		19591		19591		19619		19619
10	22					Yes	Yes	TDF/3TC/EFV		TDF/3TC/EFV				892			No signs		W=Working		Stage I	Good	Alive and on treatment				19535		19535		19563		19563		19577		19591			Yes	19619		19703		19703		19759		19759
11	24				953			TDF/3TC/EFV		TDF/3TC/EFV				410			No signs		W=Working		Stage I	Good	Alive and on treatment				19451		19451		19480		19480		19508		19508		19536		19536		19540		19540		19599		19599
12	35				984			TDF/3TC/EFV						770			No signs		W=Working		Stage II	Good	Alive and on treatment				19452		19452		19480		19480		19508		19521		19549		19549		19577		19577		19605		19605
13	25					Yes	Yes	TDF/3TC/EFV		TDF/3TC/EFV				857			No signs		W=Working		Stage I	Good	Alive and on treatment				19450		19479		19507		19507		19535		19535		19562		19562		19590		19590		19653		19653
14	23				387			TDF/3TC/EFV		TDF/3TC/EFV				624			No signs		W=Working		Stage I	Good	Alive and on treatment				19457		19457		19485		19485		19516		19513		19542		19542		19598		19612		19639		19639
15	24				497			TDF/3TC/EFV		TDF/3TC/EFV				754			No signs		W=Working		Stage I	Good	Alive and on treatment				19458		19452		19480		19486		19514		19514		19542		19543		19571		19570		19626		19633
16	26				1287			TDF/3TC/EFV		TDF/3TC/EFV				1497			No signs		W=Working		Stage I	Good	Alive and on treatment				19437		19493		19521		19521		19554		19554		19577		19613		19641		19697		19760		19760
17	38					Yes	Yes	TDF/3TC/EFV		TDF/3TC/EFV				1234			No signs		W=Working		Stage I	Good	Alive and on treatment				19468		19472		19528		19528		19738		19739		19773		19780		19808		19815		19871		19871
18	28				1033			TDF/3TC/EFV		TDF/3TC/EFV				1764			No signs		W=Working		Stage I	Good	Alive and on treatment				19499		19443		19457		19457		19485		19485		19513		19513		19541		19541		19570		19570
19	29				584			TDF/3TC/EFV		TDF/3TC/EFV		Yes			Yes		No signs		W=Working		Stage I	Good	Alive and on treatment				19513		19514		19570		19571		19599		19599		19655		19655		19711		19711		19767		19767
20	21					Yes	Yes	TDF/3TC/EFV		TDF/3TC/EFV				778			No signs		W=Working		Stage I	Good	Alive and on treatment				19418		19418		19477		19477		19540		19540		19619		19619		19647		19647		19675		19675
21	20				584			TDF/3TC/EFV		TDF/3TC/EFV				764			No signs		W=Working		Stage II	Good	Alive and on treatment				19508		19508		19536		19536		19562		19566		19591		19583		19611		19611		19641		19639
22	25				599			TDF/3TC/EFV		TDF/3TC/EFV				1084			No signs		W=Working		Stage I	Good	Alive and on treatment				19459		19549		19576		19577		19605		19606		19634		19675		19704		19732		19788		19788
23	21				26			TDF/3TC/EFV		TDF/3TC/EFV				1571			No signs		W=Working		Stage I	Good	Alive and on treatment				19451		19451		19478		19478		19495		19495		19555		19555		19583		19611		19641		19641
24	22					Yes	Yes	CBV/NVP		AZT/3TC/NVP				650			No signs		W=Working		Stage I	Good	Alive and on treatment				19472		19472		19500		19500		19528		19528		19555		19555			Yes	19583		19611		19653
25	35					Yes	Yes	TDF/3TC/EFV		TDF/3TC/EFV				1503			No signs		W=Working		Stage II	Good	Alive and on treatment				19430		19431		19459		19459		19487		19486		19514		19557		19584		19584		19613		19613
26	24					Yes	Yes	TDF/3TC/EFV		TDF/3TC/EFV		Yes			Yes		No signs		W=Working		Stage I	Not documented	Missed				19466		19466		19492		19492		19526		19557		19585		19586		19613		20094		20123
27	32				531			TDF/3TC/EFV		TDF/3TC/EFV				1175			No signs		W=Working		Stage II	Fair	Alive and on treatment				19451		19450		19480		19527		19557		19555		19583		19639		19667		19667		19695		19695
28	37					Yes	Yes		Yes	TDF/3TC/EFV				858			No signs		W=Working		Stage II	Good	Alive and on treatment				19429		19429		19457		19457		19485		19485		19513		19513		19549		19549		19639		19639
29	24			Yes	943			TDF/3TC/EFV						2410			No signs		W=Working		Stage I	Good	Alive and on treatment				19451		19451		19480		19480		19508		19508		19536		19536		19540		19540		19599		19599
30	26					Yes	Yes	TDF/3TC/EFV		TDF/3TC/EFV				544			No signs		W=Working		Stage I	Good	Alive and on treatment				19514		19613		19647		19647			Yes	20104		20132		20132		20160
31	27		Yes		482			TDF/3TC/EFV		TDF/3TC/EFV				929			No signs		W=Working		Stage I	Good	Alive and on treatment				19470		19473		19498		19562		19590		19590		19681		19681		19737		19737		19765		19765
32	24				482			TDF/3TC/EFV		TDF/3TC/EFV				840			No signs		W=Working		Stage I	Good					19422		19422		19452		19458		19515		19528		19556		19568		19597		19591		19648		19648
33	20				1330			TDF/3TC/EFV		TDF/3TC/EFV				1505			No signs		W=Working		Stage I	Good	Alive and on treatment				19443		19486		19515		19542		19570		19611		19641		19639		19667		19667		19695		19695
1	29					Yes	Yes	TDF/3TC/EFV		TDF/3TC/EFV				499			No signs		W=Working		Stage II	Good	Alive and on treatment				19381		19381		19414		19423		19454		19452		19480		19474		19502		19513		19543		19543
3	29					Yes	Yes	TDF/3TC/EFV		TDF/3TC/EFV				760			No signs		W=Working		Stage I	Good	Alive and on treatment				19706		19403		19431		19431		19462		19462		19492		19492		19523		19523		19553		19553
4	26					Yes	Yes	TDF/3TC/EFV		TDF/3TC/EFV		Yes			Yes		Not documented		W=Working		Stage I	Not documented	Dead				19469		19469		19499		19499		19530		19530		19560			Yes
2	34					Yes	Yes	TDF/3TC/EFV		TDF/3TC/EFV				957			No signs		W=Working		Stage II	Good	Alive and on treatment				19401		19401		19429		19430		19458		19456		19461		19488			Yes	19542			Yes	19605
5	28					Yes	Yes	TDF/3TC/EFV		TDF/3TC/EFV		Yes			Yes		No signs	Yes	Not documented	Yes	Not documented	Not documented	Transfer out					Yes
6	20				760			TDF/3TC/EFV		TDF/3TC/EFV				620			No signs		W=Working		Stage I	Good	Alive and on treatment				19472		19472		19501		19522		19556		19577		19610		19607		19612		19612		19663		19663
7	25				426			TDF/3TC/EFV		TDF/3TC/EFV				594			No signs		W=Working		Stage I	Good	Alive and on treatment				19403		19415		19445		19444		19475		19474		19502		19507		19529		19529			Yes	19569
8	27			Yes		Yes	Yes	TDF/3TC/EFV		TDF/3TC/EFV		Yes			Yes		No signs		W=Working		Stage I	Good	Lost to follow up				19429		19429		19460		19460		19490		19490		19521		19521		19551		19551			Yes	19586
7	27				548			TDF/3TC/EFV		TDF/3TC/EFV				853			No signs		W=Working		Stage II	Poor	Alive and on treatment				19439		19439		19474		19474		19537		19537		19600		19656		19754		19782		19838		19873
1	21				905			TDF/3TC/EFV		TDF/3TC/EFV				354			No signs		W=Working		Stage I	Good	Alive and on treatment				19451		19457		19485		19569		19597		19730		19758		19758		19844		19872		19907		19907
3	30					Yes	Yes	TDF/3TC/EFV		TDF/3TC/EFV				773			No signs		W=Working		Stage I	Not documented	Lost to follow up				19402		19465		19493		19520		19548		19564			Yes	19584			Yes	19646			Yes	19709
4	25				91			AZT/3TC/NVP		AZT/3TC/NVP		Yes			Yes		No signs		W=Working		Stage I	Good	Dead				19411		19411		19474		19509		19537		19537		19565		19565		19600		19600		19628		19628
2	23					Yes	Yes	TDF/3TC/EFV		TDF/3TC/EFV		Yes			Yes		No signs		W=Working		Stage I	Not documented	Lost to follow up				19452
5	27				123			TDF/3TC/EFV		TDF/3TC/EFV				232			No signs		W=Working		Stage II	Good	Alive and on treatment				19411			Yes		Yes	19411		19439		19439		19474		19474		19509		19509		19537		19537
6	25				751			TDF/3TC/EFV		TDF/3TC/EFV				846			No signs		W=Working		Stage I	Good	Lost to follow up				19439		19439		19474		19509		19537		19565		19628		19628		19691		19694		19754		19754
3	31	Yes			203			TDF/3TC/EFV		TDF/3TC/EFV				662			No signs		W=Working		Stage I	Good	Alive and on treatment				19446		19446		19479		19479		19488		19488		19551		19551		19642		19635		19726		19726
2	30					Yes	Yes	TDF/3TC/EFV		TDF/3TC/EFV				713			No signs		W=Working		Stage I	Good	Transfer out				19395		19395		19430		19430		19458		19458		19500		19629		19705		19705		19796		19796
1	25					Yes	Yes	TDF/3TC/EFV		TDF/3TC/EFV		Yes			Yes		No signs		W=Working		Stage I	Not documented	Lost to follow up				19381
1	27					Yes	Yes	TDF/3TC/EFV		TDF/3TC/EFV		Yes			Yes		No signs		W=Working		Stage I	Not documented	Lost to follow up							Yes		Yes		Yes		Yes						Yes		Yes
9	25				259			TDF/3TC/EFV		TDF/3TC/EFV		Yes			Yes		No signs		W=Working		Stage I	Not documented	Lost to follow up			Yes	19402		19395		19402		19402		19444		19444		19472		19472
2	29	Yes				Yes	Yes	TDF/3TC/EFV		TDF/3TC/EFV				74			No signs		W=Working		Stage II	Good	Transfer out				19397		19397		19472		19472		19528		19494		19528		19528		19556		19556		19626		19593
5	24					Yes	Yes	TDF/3TC/EFV		TDF/3TC/EFV		Yes			Yes		No signs		W=Working		Stage I	Good	Lost to follow up				19421		19421		19478		19478		19506		19506		19535		19535		19563		19591		19591		19595
3	15	Yes			886			TDF/3TC/EFV		TDF/3TC/EFV		Yes			Yes		No signs		W=Working		Stage I	Good	Alive and on treatment			Yes	19360		19360		19423		19424		19451		19465			Yes	19493		19521		19521		19549		19549
1	25	Yes			166			TDF/3TC/EFV		TDF/3TC/EFV		Yes			Yes		No signs		W=Working		Stage I	Poor	Alive and on treatment				19451		19451		19535			Yes		Yes		Yes		Yes		Yes		Yes		Yes		Yes	19759
7	23					Yes	Yes	TDF/3TC/EFV		TDF/3TC/EFV				821			No signs		W=Working		Stage I	Good	Alive and on treatment				19437		19437			Yes	19434			Yes	19493				19598		19626		19656		19661		19682
8	20					Yes	Yes	TDF/3TC/EFV		TDF/3TC/EFV				1083			No signs		W=Working		Stage II	Good	Lost to follow up				19468			Yes	19514			Yes	19577			Yes	19647			Yes	19696			Yes	19766
13	25	Yes			693			TDF/3TC/EFV		TDF/3TC/EFV					Yes		No signs		W=Working		Stage I	Good	Lost to follow up				19451		19451		19479				19507
10	30	Yes				Yes	Yes	TDF/3TC/EFV		TDF/3TC/EFV		Yes			Yes		No signs	Yes	Not documented		Stage I	Not documented	Lost to follow up					Yes
11	21	Yes			748			TDF/3TC/EFV		TDF/3TC/EFV		Yes			Yes		No signs		W=Working		Stage I	Not documented	Lost to follow up				19407		19407		19437		19435		19493		19492		19521		19532		19563
12	21	Yes			372			TDF/3TC/EFV		TDF/3TC/EFV		Yes			Yes		No signs		W=Working		Stage I	Poor	Lost to follow up				19452		19452		19571
6	20				571			TDF/3TC/EFV		TDF/3TC/EFV		Yes			Yes		No signs		W=Working		Stage I	Not documented	Lost to follow up				19472		19473		19507		19535		19563		19563		19591		20068		20113
4	29				47			TDF/3TC/EFV		TDF/3TC/EFV				405			No signs		W=Working		Stage I	Good	Alive and on treatment						19436			Yes	19464		19499		19499		19528		19528		19584		19591		19654		19654
8	29	Yes	Yes			Yes	Yes	TDF/3TC/EFV		TDF/3TC/EFV		Yes			Yes		No signs		W=Working		Stage I	Good	Lost to follow up				19395		19411		19438		19438		19467		19460		19488		19535		19562		19558		19594		19611
7	30			Yes		Yes	Yes	TDF/3TC/EFV		TDF/3TC/EFV		Yes			Yes		No signs		W=Working		Stage I	Good	Lost to follow up
6	30		Yes	Yes	834			TDF/3TC/EFV		TDF/3TC/EFV				928			No signs		W=Working		Stage I	Good	Alive and on treatment				19421		19424		19456		19454			Yes	19484		19542		19542		19598		19598		19634		19738
5	32		Yes	Yes		Yes	Yes	TDF/3TC/EFV		TDF/3TC/EFV		Yes			Yes		Not documented		W=Working		Stage I	Not documented	Lost to follow up				19465
4	26		Yes	Yes	341			TDF/3TC/EFV		TDF/3TC/EFV				333			No signs		W=Working		Stage I	Good	Alive and on treatment				19423		19731		19759		19795		19822		19822		19879		19879		19935		19935		19998		20009
3	25	Yes	Yes	Yes		Yes	Yes	TDF/3TC/EFV		TDF/3TC/EFV		Yes			Yes	Yes	Not documented		W=Working		Stage I	Good	Lost to follow up				19451		19451			Yes		Yes		Yes	19507		19507		19507		19535
2	23			Yes		Yes	Yes	TDF/3TC/EFV		TDF/3TC/EFV		Yes			Yes	Yes	Not documented		W=Working		Stage I	Good	Lost to follow up				19447		19451		19510
1	23	Yes	Yes	Yes		Yes	Yes	TDF/3TC/EFV		TDF/3TC/EFV		Yes			Yes		No signs		W=Working		Stage I	Not documented	Lost to follow up				19423
1	20	Yes				Yes	Yes	TDF/3TC/EFV		TDF/3TC/EFV		Yes			Yes		No signs		W=Working		Stage I	Not documented	Lost to follow up				19450
3	19				1157			TDF/3TC/EFV		TDF/3TC/EFV				1215			No signs		W=Working		Stage I	Good	Alive and on treatment				19407		19409		19436		19436		19465		19476		19501		19521		19549		19556		19600		19600
4	24				504			TDF/3TC/EFV		TDF/3TC/EFV				949			No signs		W=Working		Stage I	Good	Transfer out	Yes			19450		19450		19480		19480		19509		19509		19536		19536		19565		19605		19625		19625
2	20					Yes	Yes	TDF/3TC/EFV		TDF/3TC/EFV		Yes			Yes		No signs		W=Working		Stage I	Not documented	Lost to follow up				19450
6	30				526			TDF/3TC/EFV		TDF/3TC/EFV				986			No signs		W=Working		Stage I	Good	Alive and on treatment				19410		19410		19438		19485		19515		19534		19562		19627		19653		19654		19688		19688
5	23	Yes			785			TDF/3TC/EFV		TDF/3TC/EFV				427					W=Working		Stage I	Good	Alive and on treatment				19569		19569		19597		19597		19625		19625		19691		19711		19741		19759		19781		19781
1	18					Yes	Yes	TDF/3TC/EFV		TDF/3TC/EFV		Yes			Yes		No signs		W=Working		Stage I	Fair	Transfer out				19452		19452		19521		19521		19551
2	23	Yes				Yes	Yes	TDF/3TC/EFV		TDF/3TC/EFV				897			No signs		W=Working		Stage I	Not documented	Alive and on treatment			Yes		Yes		Yes		Yes		Yes		Yes		Yes		Yes		Yes		Yes		Yes		Yes
3	32					Yes		TDF/3TC/EFV		TDF/3TC/EFV		Yes			Yes		No signs		W=Working		Stage I	Good	Alive and on treatment				19464		19464		19492		19492		19520		19515		19543		19562		19598		19598		19626		19626
4	22	Yes				Yes	Yes	TDF/3TC/EFV		TDF/3TC/EFV		Yes					No signs		W=Working		Stage I	Good	Alive and on treatment				19464		19464		19492		19492		19520		19520		19548		19548		19576		19576		19598		19598
5	18					Yes	Yes	TDF/3TC/EFV		TDF/3TC/EFV		Yes			Yes		No signs		W=Working		Stage I	Good	Transfer out				19457		19457		19487		19548		19579		19579		19626		19626		19654		19654		19689		19689
1	30		Yes		760			TDF/3TC/EFV		TDF/3TC/EFV				822			No signs		W=Working		Stage I	Good	Alive and on treatment				19418		19445		19474		19450		19481		19473		19516		19501		19584		19590		19646		19660
2	27				424			TDF/3TC/EFV		TDF/3TC/EFV				708			No signs		W=Working		Stage I	Good	Alive and on treatment				19439		19435		19461		19493		19521		19521		19551		19543		19583		19576		19635		19639
3	36				544			TDF/3TC/EFV						657			No signs		W=Working		Stage I	Good	Alive and on treatment				19444		19444		19503		19508		19569		19577		19635		19639		19698		19690		19760		19755
4	20	Yes				Yes	Yes	TDF/3TC/EFV		TDF/3TC/EFV		Yes			Yes		No signs		W=Working		Stage I	Not documented	Lost to follow up				19409		19409		19437			Yes
5	30	Yes		Yes	645			TDF/3TC/EFV		TDF/3TC/EFV				645			No signs		W=Working		Stage I	Good	Alive and on treatment				19402		19424		19458		19491		19551		19549		19611		19604		19663		19631		19661		19669
6	29				512			TDF/3TC/EFV		TDF/3TC/EFV				512			No signs		W=Working		Stage I	Good	Alive and on treatment				19456		19480		19509		19507		19537		19542		19572		19605		19633		19676		19695
7	29			Yes	541			TDF/3TC/EFV		TDF/3TC/EFV				541			No signs		W=Working		Stage I	Good	Alive and on treatment				19393				19422		19422		19451		19453		19481		19481		19514		19513		19542		19542
8	24					Yes	Yes	TDF/3TC/EFV		TDF/3TC/EFV		Yes			Yes		No signs		W=Working		Stage I	Good	Lost to follow up				19423		19423		19452		19457		19485		19485		19515			Yes
9	25			Yes	358			TDF/3TC/EFV		TDF/3TC/EFV				358			No signs		W=Working		Stage I	Good	Alive and on treatment				19430		19429		19458		19458		19488		19488		19516		19520		19549		19548		19579		19639
10	28				72			TDF/3TC/EFV		TDF/3TC/EFV				72			No signs		W=Working		Stage II	Good	Alive and on treatment				19393		19394		19422		19422		19451		19491		19551		19551		19612		19614		19670		19670
11	27				860			TDF/3TC/EFV		TDF/3TC/EFV				860			No signs		W=Working		Stage I	Good	Alive and on treatment				19672		19733		19788		19800		19859		19859		19887		19892		19983		19978		20006		20026
12	27					Yes	Yes	TDF/3TC/EFV		TDF/3TC/EFV		Yes			Yes		No signs		W=Working		Stage I		Lost to follow up				19452
13	27			Yes	519			TDF/3TC/EFV		TDF/3TC/EFV				519			No signs		W=Working		Stage I	Good	Lost to follow up				19459		19457		19484		19487		19520		19519		19549		19549		19579			Yes	19563		19563
14	24					Yes	Yes	TDF/3TC/EFV		TDF/3TC/EFV		Yes			Yes		No signs		W=Working		Stage I	Poor	Lost to follow up					Yes	19513		19541		19575		19635		19732		19789
15	26			Yes		Yes	Yes	TDF/3TC/EFV		TDF/3TC/EFV		Yes			Yes		No signs		W=Working		Stage I	Good	Lost to follow up				19430		19430		19460
16	27			Yes	317			TDF/3TC/EFV		TDF/3TC/EFV				317			No signs		W=Working		Stage I	Good	Lost to follow up				19451		19513		19541		19576		19635		19635		19695
17	35	Yes		Yes		Yes	Yes	TDF/3TC/EFV		TDF/3TC/EFV		Yes			Yes		No signs		W=Working		Stage I	Good	Lost to follow up				19428		19427		19458		19458		19516		19515
18	32			Yes	399			TDF/3TC/EFV		TDF/3TC/EFV				399			No signs		W=Working		Stage II	Poor	Alive and on treatment				19424		19424		19453		19459		19488		19502		19530		19530		19621		19620		19681		19753
19	25			Yes	1051			TDF/3TC/EFV		TDF/3TC/EFV				1051			No signs		W=Working		Stage I	Good	Alive and on treatment				19417		19417		19443		19443		19472		19452		19481		19544		19579		19661		19719		19688
20	27			Yes		Yes	Yes	TDF/3TC/EFV		TDF/3TC/EFV		Yes			Yes		No signs		W=Working		Stage I	Good	Lost to follow up				19444		19444		19473
21	30			Yes	1334			TDF/3TC/EFV		TDF/3TC/EFV				1334			No signs		W=Working		Stage I	Good	Alive and on treatment				19451		19452		19481		19481		19543		19568		19628		19645		19705		19705		19737		19747
22	27					Yes	Yes	TDF/3TC/EFV		TDF/3TC/EFV		Yes			Yes		No signs		W=Working		Stage I	Good	Lost to follow up				19422		19430		19460		19459		19488
23	26					Yes	Yes	TDF/3TC/EFV		TDF/3TC/EFV			Yes				No signs		W=Working		Stage I	Good	Lost to follow up				19423		19423		19452		19452
24	23	Yes		Yes		Yes	Yes	TDF/3TC/EFV		TDF/3TC/EFV		Yes			Yes		No signs		W=Working		Stage I	Good	Lost to follow up				19403		19522		19551
25	36					Yes	Yes	TDF/3TC/EFV		TDF/3TC/EFV		Yes			Yes		No signs		W=Working		Stage I		Lost to follow up				19395
26	27					Yes	Yes	TDF/3TC/EFV		TDF/3TC/EFV		Yes			Yes		No signs		W=Working		Stage I		Lost to follow up				19395
27	30					Yes	Yes	TDF/3TC/EFV				Yes			Yes		No signs		W=Working		Stage I	Not documented	Lost to follow up				19411
28	33	Yes			1331			TDF/3TC/EFV		TDF/3TC/EFV		Yes			Yes		No signs		W=Working		Stage I	Good	Alive and on treatment				19422		19422		19451		19450		19480		19480		19543		19543		19607		19607		19668		19667
29	32					Yes	Yes	TDF/3TC/EFV		TDF/3TC/EFV		Yes			Yes		No signs		W=Working		Stage I	Good	Alive and on treatment				19473		19476		19508		19508		19534		19534		19656		19651		19682		19682		19779		19779
30	36				369			TDF/3TC/EFV		TDF/3TC/EFV		Yes			Yes		No signs		W=Working		Stage I	Good	Alive and on treatment				19442		19452		19488		19508		19691		19690		19808		19809		19870		19870		19992		19992
31	28				462			TDF/3TC/EFV		TDF/3TC/EFV		Yes			Yes		No signs		W=Working		Stage II	Good	Alive and on treatment				19390		19387		19417		19421		19450		19450		19513		19513		19541		19541		19572		19600
32	24			Yes	188			TDF/3TC/EFV		TDF/3TC/EFV		Yes			Yes		No signs		W=Working		Stage II	Good	Lost to follow up				19430		19429		19458		19458		19488		19485		19549		19525		19579		19582		19612		19612
33	21		Yes		456			TDF/3TC/EFV		TDF/3TC/EFV				456			No signs		W=Working		Stage I	Good	Alive and on treatment				19423		19422		19451		19457		19486		19486		19548		19548		19576		19579		19607		19641
34	32				1371			TDF/3TC/EFV		TDF/3TC/EFV		Yes			Yes		No signs		W=Working		Stage II	Poor	Lost to follow up				19444		19444		19474		19481		19509		19514		19576		19572		19635		19649		19710		19710
35	26			Yes	894		Yes	TDF/3TC/EFV				Yes			Yes		No signs		W=Working		Stage I	Good	Lost to follow up				19397		19459				19544		19572		19582		19611		19606		19635		19654		19682		19731
36	30			Yes		Yes	Yes	TDF/3TC/EFV				Yes			Yes		No signs		W=Working		Stage I	Good	Lost to follow up				19465		19458		19485		19485		19516		19580		19610		19610		19639		19645		19675		19667
37	28	Yes	Yes			Yes	Yes	TDF/3TC/EFV		TDF/3TC/EFV		Yes			Yes		No signs		W=Working		Stage I	Good	Lost to follow up				19401		19401		19429		19429		19460		19464		19493		19498		19528		19520		19555		19558
38	30				63			TDF/3TC/EFV		TDF/3TC/EFV				90			No signs		W=Working		Stage I	Good	Alive and on treatment				19393		19484		19422		19424		19453		19452		19481		19481		19484		19519		19549		19548
39	30				426			TDF/3TC/EFV		TDF/3TC/EFV				426			No signs		W=Working		Stage I	Good	Alive and on treatment				19472		19472		19502		19500		19535		19535		19558		19592		19621		19625		19561		19687
40	43				515			TDF/3TC/EFV		TDF/3TC/EFV				515			No signs		W=Working		Stage I	Good	Alive and on treatment				19443		19443		19473		19473		19504		19506		19565		19576		19635		19649		19710		19663
41	37				832			TDF/3TC/EFV		TDF/3TC/EFV				832			No signs		W=Working		Stage I	Good	Lost to follow up				19430		19430		19460		19458		19486		19491		19551		19592		19649		19625		19653		19653
42	32			Yes	148			TDF/3TC/EFV		TDF/3TC/EFV				148			No signs		W=Working		Stage I	Good	Alive and on treatment				19421		19418		19450		19450		19480		19480		19513		19513		19571		19570		19600		19600
43	32	Yes				Yes	Yes	TDF/3TC/EFV		TDF/3TC/EFV		Yes			Yes		No signs		W=Working		Stage I	Poor	Lost to follow up				19458
44	26				289			TDF/3TC/EFV						374			No signs		W=Working		Stage I	Good	Alive and on treatment				19443		19443		19464		19464		19492		19948		20039		20038		20214
45	34				123			TDF/3TC/EFV		TDF/3TC/EFV				307			No signs		W=Working		Stage I	Good	Alive and on treatment				19424		19424		19438		19438		19451		19451		19508		19508		19575		19575		19634		19624
46	32	Yes			576			TDF/3TC/EFV		TDF/3TC/EFV				576			No signs		W=Working		Stage I	Good	Alive and on treatment				19459		19459		19473		19474		19501		19501		19529		19529		19563		19563		19624		19624
47	38				475		Yes	TDF/3TC/EFV		TDF/3TC/EFV		Yes		625			No signs		W=Working		Stage I	Good	Alive and on treatment				19431		19428		19459		19459		19492		19492		19519		19519		19554		19554		19613		19582
48	35				237			TDF/3TC/EFV		TDF/3TC/EFV				358			No signs		W=Working		Stage I	Good	Alive and on treatment				19375		19375		19387		19387		19415		19415		19443		19477		19506		19506		19566		19566
49	24				641			TDF/3TC/EFV		TDF/3TC/EFV				600			No signs		W=Working		Stage I	Good	Alive and on treatment				19395		19396		19456		19451		19521		19521		19577		19582		19639		19731		19822		19822
50	32				325			TDF/3TC/EFV		TDV/EFV				325			No signs		W=Working		Stage II	Good	Lost to follow up				19375		19375		19387		19387		19403		19403		19432		19432		19463		19463		19494		19494
51	24				263			TDF/3TC/EFV		TDF/3TC/EFV				362			No signs		W=Working		Stage I	Good	Alive and on treatment				19386		19382			Yes	19386		19400		19401		19429		19429		19442		19443		19473		19473
52	29				453			CBV/NVP		CBV/NVP				519			No signs		W=Working		Stage I	Good	Alive and on treatment				19428		19428		19536		19531		19638		19638		19704		19809		19905		19921		20010		19954
1	24				307			TDF/3TC/EFV		TDF/3TC/EFV		Yes			Yes		Not documented		W=Working		Stage II	Not documented	Lost to follow up				19418		19460		19467		19467		19481			Yes
2	27				254			TDF/3TC/EFV		TDF/3TC/EFV				436			No signs		W=Working		Stage I	Good	Alive and on treatment				19404		19404		19432		19432		19467		19467		19495		19495		19523		19544		19572		19621
3	17					Yes	Yes	TDF/3TC/EFV		TDF/3TC/EFV				1099			No signs		W=Working		Stage II	Good	Alive and on treatment				19432		19432		19453		19453		19481		19481		19509		19519		19544		19544		19572		19572
4	23				1177			TDF/3TC/EFV		TDF/3TC/EFV				10087			No signs		W=Working		Stage II	Good	Alive and on treatment				19418		19418		19460		19460		19488		19488		19516		19516		19551		19551		19579		19579
5	37				178			AZT/3TC/NVP		AZT/3TC/NVP				178			No signs		W=Working		Stage II	Not documented	Transfer out				19453		19453		19467		19467		19495		19495		19523		19523		19558		19558		19586		19586
6	29	Yes				Yes	Yes	TDF/3TC/EFV		TDF/3TC/EFV				669			No signs		W=Working		Stage I	Good	Alive and on treatment				19432		19432		19460		19460		19481		19495		19523		19533		19565		19567		19593		19603
7	23	Yes		Yes		Yes	Yes	TDF/3TC/EFV		TDF/3TC/EFV		Yes			Yes		No signs		W=Working		Stage I	Good	Lost to follow up				19432			Yes		Yes
8	31				1322			TDF/3TC/EFV		TDF/3TC/EFV				1322			No signs		W=Working		Stage I	Good	Alive and on treatment				19418		19418		19439		19439		19467		19467		19502		19502		19530		19530		19565		19572
9	26					Yes	Yes	TDF/3TC/EFV		TDF/3TC/EFV		Yes			Yes		No signs		W=Working		Stage II	Not documented	Lost to follow up				19470			Yes		Yes
10	19	Yes		Yes		Yes		TDF/3TC/EFV		TDF/3TC/EFV					Yes		Not documented		W=Working		Stage I	Not documented	Lost to follow up	Yes				Yes
11	31	Yes			510			TDF/3TC/EFV		TDF/3TC/EFV		Yes			Yes		Not documented		W=Working		Stage I	Not documented	Lost to follow up				19460			Yes
12	28				126			TDF/3TC/EFV						126			No signs				Stage I	Good	Transfer out				19418		19439		19439		19467		19467		19495		19495		19499		19499		19537		19565		19561
13	30	Yes			406			TDF/3TC/EFV		TDF/3TC/EFV				934			No signs		W=Working		Stage I	Good	Alive and on treatment				19439		19565		19579		19579		19607		19607		19635		19635		19663		19670		19698		19698
14	25	Yes	Yes			Yes	Yes	TDF/3TC/EFV		TDF/3TC/EFV		Yes			Yes		No signs		W=Working		Stage I	Not documented	Lost to follow up				19411		19422		19432		19432		19460			Yes
15	22				718			TDF/3TC/EFV		TDF/3TC/EFV				611			No signs		W=Working		Stage I	Good	Alive and on treatment				19411		19443		19453		19453		19481		19481		19509		19509		19537		19544		19572		19572
16	25	Yes				Yes	Yes	TDF/3TC/EFV		TDF/3TC/EFV		Yes			Yes		No signs		W=Working		Stage I	Good	Lost to follow up				19453		19452		19460
17	21	Yes				Yes	Yes	TDF/3TC/EFV		TDF/3TC/EFV					Yes		No signs		W=Working		Stage I	Good	Lost to follow up				19418		19460		19460				19481
18	23				209			TDF/3TC/EFV		TDF/3TC/EFV				324			No signs		W=Working		Stage I	Good	Alive and on treatment				19418		19418		19439		19439		19467		19467		19495		19548		19593		19695		19720		19722
19	19					Yes	Yes	TDF/3TC/EFV		TDF/3TC/EFV		Yes			Yes		No signs		W=Working		Stage I	Good	Lost to follow up				19485		19485		19551		19550		19579		19579		19607		19610		19635		19638		19663		19661
20	20	Yes			428			TDF/3TC/EFV		TDF/3TC/EFV				510			No signs		W=Working		Stage I	Good	Alive and on treatment				19432		19432		19460		19460		19488		19586		19614		19614		19642		19642		19670		19670
21	29	Yes			591			TDF/3TC/EFV		TDF/3TC/EFV				659			No signs		W=Working		Stage I	Good	Alive and on treatment				19418		19418		19439		19439		19467		19467		19495		19502		19530		19544		19572		19572
23	24	Yes			403			TDF/3TC/EFV		TDF/3TC/EFV				576			No signs		W=Working		Stage I	Good	Alive and on treatment				19457		19457		19474		19473		19502		19529		19555		19570		19600		19599		19628		19632
22	28	Yes			781			TDF/3TC/EFV		TDF/3TC/EFV		Yes			Yes		No signs		W=Working		Stage I	Poor	Lost to follow up				19432		19432		19460		19470		19495		19505		19537		19547		19579		19617		19642		19674
24	26	Yes	Yes		583			TDF/3TC/EFV		TDF/3TC/EFV		Yes			Yes		No signs		W=Working		Stage I	Poor	Transfer out				19453				19488		19488		19516		19523		19541		19541		19579		19586		19608		19608
25	25				498		Yes	TDF/3TC/EFV		TDF/3TC/EFV				776			No signs		W=Working		Stage II	Good	Alive and on treatment				19445		19445		19474		19474		19502				19537		19537		19539		19565		19593		19593
26	24				597			AZT/3TC/EFV		AZT/3TC/EFV				668			No signs		W=Working		Stage I	Good	Lost to follow up				19432		19432		19460		19467		19495		19495		19523		19537		19565		19628		19656		19642
27	29				406			TDF/3TC/EFV		TDF/3TC/EFV				406			No signs		W=Working		Stage I	Good	Lost to follow up				19439		19439		19453		19572		19600		19600		19628		19628		19656		19663		19691
28	26	Yes				Yes	Yes	TDF/3TC/EFV		TDF/3TC/EFV					Yes		No signs		W=Working		Stage I	Good	Alive and on treatment				19411		19439		19439		19453		19453		19467		19467		19495		19495		19495		19523		19551
1	27					Yes	Yes	TDF+3TC+EFV		TDF+3TC+EFV		Yes			Yes		No signs		W=Working		Stage I	Good	Transfer out	Yes			19372		19372		19389		19389		19414
29	26	Yes			1108			TDF/3TC/EFV		TDF/3TC//EFV				704			No signs		W=Working		Stage I	Good	Transfer out				19439		19439		19495		19495		19523		19530		19556		19556		19597		19597		19626		19626
2	23					Yes	Yes	TDF/3TC/EFV		TDF/3TC/EFV				1043			No signs		W=Working		Stage I	Good	Alive and on treatment				19407		19407		19435		19478		19505		19505		19533		19549		19575		19575		19638		19638
3	24					Yes	Yes	TDF+3TC+EFV		TDF/3TC/EFV				692			No signs		W=Working		Stage I	Good	Alive and on treatment				19372		19372		19389		19389		19414		19414		19435		19435		19477		19477		19484		19484
4	26		Yes	Yes		Yes	Yes	TDF/3TC/EFV		TDF/3TC/EFV				542			No signs		W=Working		Stage I	Good	Alive and on treatment				19400		19400		19425		19425		19453		19453		19491		19491		19519		19519		19540		19540
5	21	Yes	Yes			Yes	Yes	TDF/3TC/EFV		TDF/3TC/EFV				324			No signs		W=Working		Stage II	Good	Alive and on treatment				19373		19375		19387		19389		19414		19414		19435		19435		19477		19477		19512		19512
6	35					Yes	Yes	TDF/3TC/EFV		TDF/3TC/EFV				866			No signs		W=Working		Stage I	Good	Alive and on treatment				19393		19413		19421		19421		19453		19453		19477		19477		19509		19509		19547		19547
7	24	Yes				Yes	Yes	TDF/ETC/EFV		TDF/3TC/EFV		Yes			Yes		No signs		W=Working		Stage I	Not documented	Lost to follow up				19407			Yes
8	22					Yes	Yes	TDF/3TC/EFV		TDF/3TC/EFV				297			No signs		W=Working		Stage I	Good	Alive and on treatment				19435		19435		19463		19494		19519		19519		19547		19550		19575		19575		19603		19603
9	24	Yes			835			TDF/3TC/EFV		TDF/3TC/EFV				842			No signs		W=Working		Stage I	Not documented	Alive and on treatment				19435		19436		19463		19465		19491		19491		19512		19512		19540		19540		19567		19567
10	22					Yes	Yes	TDF/3TC/EFV		TDF/3TC/EFV		Yes			Yes		No signs		W=Working		Stage I	Good	Lost to follow up				19393		19393		19421
11	26	Yes				Yes	Yes	TDF/3TC/EFV		TDF/3TC/EFV				394			No signs		W=Working		Stage II		Alive and on treatment				19442		19442		19470		19470		19498		19498			Yes		Yes	19510		19541		19564		19564
2	20	Yes				Yes	Yes	TDF/ETC/EFV		TDF/3TC/EFV		Yes			Yes		No signs		W=Working		Stage I	Not documented	Transfer out				19450
1	26	Yes			321			TDF/3TC/EFV		DUOVIR N				213			No signs		W=Working		Stage II	Good	Alive and on treatment				19366		19429		19450		19450		19485		19485		19513		19536		19586		19586		19604		19632
3	28	Yes			164			TDF/3TC/EFV		TDF/3TC/EFV		Yes			Yes		No signs		W=Working		Stage II	Not documented	Lost to follow up				19450
4	19	Yes				Yes	Yes	TDF/3TC/EFV		TDF/3TC/EFV		Yes			Yes		No signs		W=Working		Stage I	Not documented	Lost to follow up				19388
5	43	Yes				Yes	Yes	TDF/3TC/EFV		TDF/3TC/EFV		Yes			Yes		No signs		W=Working		Stage II	Not documented	Lost to follow up				19414
6	23				979			TDF/3TC/EFV		TDF/3TC/EFV				979			No signs		W=Working		Stage I	Good	Alive and on treatment				19403		19553		19604		19604		19688		19688		19807		19807		19891		19891		20013		20013
7	22	Yes				Yes	Yes	TDF-3TC-EFV		TDF-3TC-EFV		Yes			Yes		No signs		W=Working		Stage II	Good	Lost to follow up				19450		19450		19485		19485		19541
8	29					Yes	Yes	TDF/3TC/EFV		TDF/3TC/EFV				248			No signs		W=Working		Stage II	Good	Alive and on treatment				19414		19414		19485			Yes	19485		19738			Yes		Yes		Yes	19954		20045		20045
9	25				114			TDF/3TC/EFV		TDF/3TC/EFV				231			No signs		W=Working		Stage I	Good	Lost to follow up				19388		19388		19409		19409		19414		19465		19526		19535			Yes	19591		19632		19642
10	23	Yes				Yes	Yes	TDF/3TC/EFV		TDF/3TC/EFV		Yes			Yes		No signs		W=Working		Stage II	Not documented	Lost to follow up				19450
11	34	Yes			970			TDF/3TC/EFV		TDF/3TC/EFV				984			No signs		W=Working		Stage I	Good	Alive and on treatment				19450		19450		19485		19509		19541		19541		19590		19590		19653		19653		19709		19709
1	24	Yes				Yes	Yes	TDF/3TC/EFV		TDF/3TC/EFV		Yes			Yes		No signs		W=Working		Stage I	Good	Alive and on treatment				19388		19388		19399		19399		19429		19429		19460		19460		19487		19549		19576		19576
2	27	Yes				Yes	Yes	TDF/3TC/EFV		TDF/3TC/EFV		Yes			Yes		No signs		W=Working		Stage II	Fair	Alive and on treatment				19437		19437		19465		19465		19493		19493		19522		19522		19551		19551		19590		19650
3	20	Yes				Yes	Yes	TDF/3TC/EFV		TDF/3TC/EFV				705			No signs		W=Working		Stage I	Good	Alive and on treatment				19406		19406		19434		19463		19491		19491		19515		19515		19543		19543		19578		19578
4	26	Yes				Yes	Yes	TDF/3TC/EFV		TDF/3TC/EFV		Yes			Yes		No signs		W=Working		Stage I	Not documented	Lost to follow up				19450
5	28					Yes	Yes	TDF/3TC/EFV		TDF/3TC/EFV		Yes			Yes		No signs		W=Working	Yes	Not documented	Not documented	Lost to follow up				19437
6	33					Yes	Yes	TDF/3TC/EFV		TDF/3TC/EFV		Yes			Yes		No signs		W=Working		Stage I	Not documented	Dead	Yes			19416		19416		19444		19444		19472
7	36					Yes	Yes	TDF/3TC/EFV		TDF/3TC/EFV		Yes			Yes		No signs		W=Working	Yes	Not documented	Not documented	Dead	Yes			19394		19394		19422		19422		19472
8	32	Yes				Yes	Yes	TDF/3TC/EFV		TDF/3TC/EFV		Yes			Yes		No signs		W=Working		Stage I	Not documented	Lost to follow up				19394		19394		19457		19516		19543		19543		19576		19579		19610
9	26	Yes				Yes	Yes	TDF/3TC/EFV		TDF/3TC/EFV		Yes			Yes		No signs		W=Working	Yes	Not documented	Not documented	Lost to follow up				19388
10	28	Yes		Yes	1018			TDF/3TC/EFV		TDF/3TC/EFV		Yes			Yes		No signs		W=Working		Stage I	Good	Lost to follow up				19393		19393		19421		19421		19480		19512		19541		19541		19572		19572		19600		19600
11	25					Yes	Yes	TDF/3TC/EFV		TDF/3TC/EFV		Yes			Yes		No signs		W=Working		Stage I	Not documented	Dead	Yes			19394		19394		19394
12	21					Yes	Yes	TDF/3TC/EFV		TDF/3TC/EFV		Yes			Yes	Yes	Not documented		W=Working		Stage II	Not documented	Lost to follow up				19406
14	20					Yes	Yes	TDF/3TC/EFV		TDF/3TC/EFV		Yes			Yes		No signs		W=Working		Stage I	Not documented	Lost to follow up				19456
13	24	Yes				Yes	Yes	TDF/3TC/EFV		TDF/3TC/EFV		Yes			Yes		No signs		W=Working		Stage I	Good	Alive and on treatment				19443		19443		19578		19628		19648		19648		19688		19809		19867		19869		19928		19928
15	20	Yes				Yes	Yes	TDF/3TC/EFV		TDF/3TC/EFV		Yes			Yes		No signs		W=Working		Stage I	Poor	Alive and on treatment				19437		19505		19533		19795		19806		19862		19900		20033		20061		20096
16	30	Yes			257			TDF/3TC/EFV		TDF/3TC/EFV				257			No signs		W=Working		Stage IV	Good	Alive and on treatment				19437		19459		19487		19487		19522		19522		19550		19550		19578		19578		19620		19687
17	25	Yes				Yes	Yes	TDF/3TC/EFV		TDF/3TC/EFV		Yes			Yes		No signs		W=Working		Stage I	Fair	Missed				19428		19430		19458		19487		19522		19522		19551		19551		19578		19578		19603		19603
18	36					Yes	Yes	TDF/3TC/EFV		TDF/3TC/EFV				842			No signs		W=Working		Stage I	Good	Alive and on treatment				19388		19388		19413		19413		19441		19441		19472			Yes	19540			Yes	19578		19578
19	35	Yes				Yes	Yes	TDF/3TC/EFV		TDF/3TC/EFV				906			Suspected TB		W=Working		Stage I	Good	Alive and on treatment				19458		19458		19496		19496		19514		19514		19694		19757		19778		19781		19872		19872
20	27	Yes				Yes	Yes	TDF/3TC/EFV		TDF/3TC/EFV				909			No signs		W=Working		Stage I	Good	Alive and on treatment				19452		19452		19482		19531		19563		19567		19590		19590		19609		19641		19669		19669
21	33					Yes	Yes	TDF/3TC/EFV		TDF/3TC/EFV		Yes			Yes		No signs		W=Working		Stage I	Poor	Alive and on treatment				19394		19433		19459		19568		19592		19603		19631		19680		19704		19747		19802		19841
22	25					Yes	Yes	TDF/3TC/EFV		TDF/3TC/EFV					Yes		No signs		W=Working		Stage II	Poor	Lost to follow up				19440		19440		19472		19487		19522		19522		19550		19578		19613		19641		19669		19669
23	20	Yes				Yes	Yes	TDF/3TC/EFV		TDF/3TC/EFV		Yes			Yes		No signs		W=Working		Stage I	Not documented	Lost to follow up				19388
24	23	Yes					Yes	TDF/3TC/EFV		TDF/3TC/EFV		Yes			Yes		No signs		W=Working		Stage I	Fair	Alive and on treatment				19451		19451		19509		19509		19592		19592		19620		19620		19676		19678		19767		19782
25	20					Yes	Yes	TDF/3TC/EFV		TDF/3TC/EFV		Yes			Yes		No signs		W=Working		Stage I	Good	Lost to follow up				19458		19505		19533		19533		19563		19561		19592		19628		19648
26	20	Yes				Yes	Yes	TDF/3TC/EFV		TDF/3TC/EFV		Yes			Yes		No signs		W=Working		Stage II	Not documented	Lost to follow up				19449		19499		19533		19543		19571		19571		19592
30	29	Yes			613			TDF/3TC/EFV		TDF/3TC/EFV		Yes			Yes		No signs		W=Working		Stage I	Not documented	Lost to follow up				19450
31	18	Yes				Yes	Yes	TDF/3TC/EFV		TDF/3TC/EFV		Yes			Yes		No signs		W=Working		Stage I	Not documented	Lost to follow up				19388
32	22					Yes	Yes	TDF/3TC/EFV		TDF/3TC/EFV		Yes			Yes		No signs	Yes	Not documented	Yes	Not documented	Not documented	Lost to follow up				19444
33	23					Yes	Yes	TDF/3TC/EFV		TDF/3TC/EFV		Yes			Yes		No signs		W=Working		Stage I	Not documented	Lost to follow up				19388		19425
1	17	Yes	Yes		392			TDF/3TC/EFV		TDF/3TC/EFV		Yes			Yes		No signs		W=Working		Stage I	Good	Transfer out				19444		19531		19549		19541		19555		19570		19626
2	23	Yes			327			TDF/3TC/NVP		TDF/3TC/NVP				567			No signs		W=Working		Stage II	Good	Alive and on treatment				19415		19415		19443		19443		19471		19471		19507		19507		19535		19535		19563		19563
3	19	Yes			675			TDF/3TC/EFV		TDF/3TC/EFV				675			No signs		W=Working		Stage I	Not documented	Transfer out	Yes			19429		19429		19472		19472		19535
4	27				145			TDF/3TC/EFV		TDF/3TC/EFV				302			No signs		W=Working		Stage I	Good	Alive and on treatment				19387		19416		19437		19437		19465		19474		19537		19599		19656		19656		19740		19740
5	41				419			TDF/3TC/EFV		TDF/3TC/EFV				536			No signs		W=Working		Stage I	Good	Alive and on treatment				19380		19408		19436		19458		19486		19530		19558		19558		19621		19621		19649		19649
6	33				491			TDF/3TC/EFV		TDF/3TC/EFV				827			No signs		W=Working		Stage I	Good	Alive and on treatment				19458		19458		19549		19549		19604		19604		19663		19702		19730		19730		19821		19821
7	29					Yes	Yes	TDF/3TC/EFV		TDF/3TC/EFV		Yes			Yes		No signs		W=Working		Stage I	Good	Lost to follow up				19431		19480		19502
8	22	Yes			156			TDF/3TC/EFV		TDF/3TC/EFV		Yes			Yes		No signs		W=Working		Stage I	Good	Transfer out	Yes			19408		19408			Yes	19436		19486		19485		19514		19570		19503		19503		19656		19503
9	22	Yes	Yes			Yes	Yes	TDF/3TC/EFV		TDF/3TC/EFV		Yes			Yes		No signs	Yes	Not documented	Yes	Not documented	Not documented	Lost to follow up				19436		19464		19551
10	28	Yes				Yes	Yes	TDF/3TC/EFV		TDF/3TC/EFV				620			No signs		W=Working		Stage I	Good	Lost to follow up				19464		19464		19492		19492		19548		19526		19577			Yes		Yes	19676		19733		19767
11	25	Yes				Yes	Yes	TDF/3TC/EFV		TDF/3TC/EFV		Yes			Yes		No signs		W=Working		Stage I	Good	Lost to follow up				19389		19423		19451		19465		19493		19898		19956
12	26					Yes	Yes	TDF/3TC/EFV		TDF/3TC/EFV				657			No signs		W=Working		Stage I	Good	Alive and on treatment				19424		19424		19543		19543		19546			Yes		Yes	20094
13	23	Yes				Yes	Yes	TDF/3TC/EFV		TDF/3TC/EFV				117			No signs		W=Working		Stage I	Not documented	Lost to follow up				19380			Yes		Yes	19432		19460			Yes		Yes	19814		19842
14	21	Yes			350			TDF/3TC/EFV		TDF/3TC/EFV				1027			No signs		W=Working		Stage I	Good	Alive and on treatment				19464		19467		19495		19495		19523		19530		19558		19558		19614		19628		19663		19661
15	23	Yes			1365			TDF/3TC/EFV		TDF/3TC/EFV				1159			No signs		W=Working		Stage I	Good	Alive and on treatment				19431		19431		19425		19425		19535		19535		19598		19598		19656			Yes	19752		19752
16	20				1037			TDF/3TC/EFV		TDF/3TC/EFV				1593			No signs		W=Working		Stage I	Good	Alive and on treatment					Yes	19432		19460		19467		19523		19571		19598		19598		19654		19654		19738		19740
17	26	Yes				Yes	Yes	TDF/3TC/EFV		TDF/3TC/EFV		Yes			Yes		No signs		W=Working		Stage I	Not documented	Lost to follow up				19429
18	33	Yes			220			TDF/3TC/EFV		TDF/3TC/EFV				350			No signs		W=Working		Stage I	Good	Alive and on treatment				19415		19408		19436		19452		19485		19485		19514		19514		19542		19542		19572		19570
19	25	Yes			248			TDF/3TC/EFV		TDF/3TC/EFV				349			No signs		W=Working		Stage I	Not documented	Alive and on treatment				19444		19507		19535		19535		19570		19570		19598		19598		19661		19661		19759		19759
20	23	Yes			871			TDF/3TC/EFV		TDF/3TC/EFV				871			No signs		W=Working		Stage I	Not documented	Lost to follow up				19409		19415		19443		19433		19486
21	29	Yes			134			TDF/3TC/EFV		TDF/3TC/EFV				374			No signs		W=Working		Stage I	Good	Alive and on treatment				19422		19436		19478		19478		19535		19522		19535		19541		19571		19583		19646		19646
22	30				539			TDF/3TC/EFV		TDF/3TC/EFV				668			No signs		W=Working		Stage I	Good	Alive and on treatment				19786		19786		19842		19842		19898		19898		19954		19954		19982		19983		20039		20038
23	20	Yes			736			TDF/3TC/EFV		TDF/3TC/EFV		Yes			Yes		No signs		W=Working		Stage I	Not documented	Lost to follow up				19457		19582
24	32	Yes			584			TDF/3TC/EFV		TDF/3TC/EFV		Yes			Yes		No signs		W=Working		Stage I	Not documented	Lost to follow up				19422		19422		19447
25	18	Yes				Yes	Yes	TDF/3TC/EFV		TDF/3TC/EFV		Yes			Yes		No signs		W=Working		Stage I	Not documented	Lost to follow up				19408		19434		19486		19486		19514
26	27	Yes			463			TDF/3TC/EFV		TDF/3TC/EFV		Yes			Yes		No signs	Yes	Not documented	Yes	Not documented	Not documented	Lost to follow up				19450
27	24				694			TDF/3TC/EFV		TDF/3TC/EFV		Yes			Yes		No signs		W=Working		Stage I	Good	Transfer out	Yes			19410		19410		19441		19441		19472		19472		19507		19507		19570		19556		19584		19584
28	19					Yes	Yes	TDF/3TC/EFV		TDF/3TC/EFV		Yes			Yes		No signs		W=Working		Stage I	Not documented	Transfer out				19463
47	31				63			TDF/3TC/EFV		TDF/3TC/EFV				63			No signs		W=Working		Stage I	Good	Lost to follow up				19440
46	23		Yes		1055			TDF/3TC/EFV		TDF/3TC/EFV				1055			No signs		W=Working		Stage I	Good	Alive and on treatment				19406		19401		19428		19431		19460		19460		19488		19549		19577		19584		19612
45	20		Yes			Yes	Yes	TDF/3TC/EFV		TDF/3TC/EFV				479			No signs		W=Working		Stage I	Good	Lost to follow up				19394		19471		19499		19506		19532
44	26		Yes		1184			TDF/3TC/EFV		TDF/3TC/EFV				1834			No signs		W=Working		Stage I	Good	Alive and on treatment				19400		19437		19475		19487		19516		19516		19548		19548		19624		19667		20062		20062
43	23		Yes		505			TDF/3TC/EFV		TDF/3TC/EFV				505			No signs		W=Working		Stage I	Good	Alive and on treatment				19472		19472		19499		19502		19591		19592		19621		19662		19690		19689		19716		19715
42	26				963			TDF/3TC/EFV		TDF/3TC/EFV				706			No signs		W=Working		Stage I	Good	Lost to follow up				19450		19432		19433		19433		19522		19516		19549		19549		19577		19642		19698		19698
41	20					Yes	Yes	TDF/3TC/EFV		TDF/3TC/EFV		Yes					No signs		W=Working		Stage I	Poor	Lost to follow up				19421		19474		19530
40	20					Yes	Yes	TDF/3TC/EFV		TDF/3TC/EFV		Yes					No signs		W=Working		Stage I	Not documented	Lost to follow up				19394
39	21		Yes			Yes	Yes	TDF/3TC/EFV		TDF/3TC/EFV		Yes					No signs		W=Working		Stage I	Not documented	Lost to follow up				19436
37	21					Yes	Yes	TDF/3TC/EFV		TDF/3TC/EFV		Yes					No signs		W=Working		Stage I	Not documented	Lost to follow up				19401
36	24		Yes		104			TDF/3TC/EFV		TDF/3TC/EFV		Yes			Yes		No signs		W=Working		Stage I	Good	Alive and on treatment				19396		19452		19481			Yes		Yes	19639			Yes	19667		19690		19690		19779		19748
35	31				415			TDF/3TC/EFV		TDF/3TC/EFV		Yes					No signs		W=Working		Stage I	Poor	Lost to follow up				19437		19484		19512
34	20					Yes	Yes	TDF/3TC/EFV		TDF/3TC/EFV		Yes					No signs		W=Working		Stage I	Good	Missed				19423		19523		19551		19646		19674		19674		19737			Yes	19800		19870		19898		19898
33	34				564			TDF/3TC/EFV		TDF/3TC/EFV				848			No signs		W=Working		Stage I	Good	Alive and on treatment				19400		19399		19427		19458		19486		19549		19577		19579		19607		19607		19663		19635
32	26				963			TDF/3TC/EFV		TDF/3TC/EFV				706			No signs		W=Working		Stage I	Good	Lost to follow up				19450		19432		19433		19433		19522		19516		19549		19549		19577		19642		19698		19698
31	30		Yes			Yes	Yes	TDF/3TC/EFV		TDF/3TC/EFV				463			No signs		W=Working		Stage I	Poor	Lost to follow up				19409		19409		19437		19457		19484		19542		19572
64	30				879			TDF/3TC/EFV		TDF/3TC/EFV				879			No signs		W=Working		Stage I	Good	Alive and on treatment				19401		19401		19402		19402		19486		19575				19570		19626		19647		19703		19703
50	24		Yes		964			TDF/3TC/EFV		TDF/3TC/EFV				964			No signs		W=Working		Stage I	Good	Lost to follow up				19396
49	23		Yes			Yes	Yes	TDF/3TC/EFV		TDF/3TC/EFV		Yes			Yes		No signs		W=Working		Stage I	Good	Lost to follow up				19436
48	31		Yes			Yes	Yes	TDF/3TC/EFV		TDF/3TC/EFV		Yes			Yes		No signs		W=Working		Stage I	Good	Lost to follow up				19436
63	23		Yes			Yes	Yes	TDF/3TC/EFV		TDF/3TC/EFV		Yes			Yes		No signs		W=Working		Stage I	Good	Lost to follow up				19426		19426		19458		19458		19520		19520		19551		19551		19600		19600		19621		19621
51	19		Yes			Yes	Yes	TDF/3TC/EFV		TDF/3TC/EFV		Yes			Yes		No signs		W=Working		Stage I	Good	Lost to follow up				19410		19411		19437
52	27					Yes	Yes	TDF/3TC/EFV		TDF/3TC/EFV		Yes			Yes		No signs		W=Working		Stage I	Good	Lost to follow up				19408		19414		19439		19439		19471
53	32					Yes	Yes	TDF/3TC/EFV		TDF/3TC/EFV		Yes			Yes		No signs		W=Working		Stage I	Good	Lost to follow up				19423
54	24		Yes	Yes		Yes	Yes	TDF/3TC/EFV		TDF/3TC/EFV		Yes			Yes		No signs		W=Working		Stage I	Good	Lost to follow up				19426
55	27		Yes	Yes		Yes	Yes	TDF/3TC/EFV		TDF/3TC/EFV				223			No signs		W=Working		Stage I	Not documented	Lost to follow up				19402		19508		19537		19566			Yes
56	19			Yes	1251			TDF/3TC/EFV		TDF/3TC/EFV				1085			No signs		W=Working		Stage I	Good	Alive and on treatment				19451				19522		19526		19555		19556		19584		19584		19612		19618		19674		19674
57	26		Yes		340			TDF/3TC/EFV		TDF/3TC/EFV				401			No signs		W=Working		Stage I	Good	Alive and on treatment				19422		19422		19456		19456		19485		19519		19549		19584		19612		19612		19642		19641
58	24		Yes		357			TDF/3TC/EFV		TDF/3TC/EFV				357			No signs		W=Working		Stage I	Good	Lost to follow up				19437		19486		19514		19520		19548			Yes	19625
59	18		Yes			Yes	Yes	TDF/3TC/EFV		TDF/3TC/EFV				1280			No signs		W=Working		Stage I	Good	Alive and on treatment				19408		19408		19435		19435		19468		19471		19498		19498		19618		19618		19681		19682
60	22			Yes	805			TDF/3TC/EFV		TDF/3TC/EFV				1131			No signs		W=Working		Stage I	Good					19439		19442		19470		19470		19480		19516		19547		19544		19547		19544		19572		19576
61	22			Yes	805			TDF/3TC/EFV		TDF/3TC/EFV				1131			No signs		W=Working		Stage I	Good	Alive and on treatment				19439		19442		19470		19470		19480		19516		19547		19544		19547		19544		19572		19576
62	25			Yes	330			TDF/3TC/EFV		TDF/3TC/EFV				330			No signs		W=Working		Stage I	Good	Alive and on treatment				19369		19403		19428		19460		19503		19503		19534		19534		19590		19590		19625		19656
26	19				466			TDF/3TC/EFV		TDF/3TC/EFV				446			No signs		A=Ambulatory		Stage I	Not documented	Lost to follow up				19428		19419		19442		19445		19470		19470		19506		19529		19557
25	24		Yes			Yes	Yes	TDF/3TC/EFV		TDF/3TC/EFV				1021			No signs		A=Ambulatory		Stage I	Good	Lost to follow up				19456		19456		19470		19475		19505		19505		19519
23	24					Yes	Yes	TDF/3TC/EFV		TDF/3TC/EFV		Yes			Yes		No signs		A=Ambulatory		Stage I	Good	Lost to follow up				19435		19457		19484		19487		19512		19526			Yes
22	28					Yes	Yes	TDF/3TC/EFV		TDF/3TC/EFV		Yes			Yes		No signs		A=Ambulatory		Stage I	Good	Lost to follow up				19435
19	21					Yes	Yes	TDF/3TC/EFV		TDF/3TC/EFV		Yes			Yes		No signs		A=Ambulatory		Stage I	Poor	Lost to follow up				19428		19459		19484
21	22					Yes	Yes	TDF/3TC/EFV		TDF/3TC/EFV		Yes			Yes		No signs		A=Ambulatory		Stage I	Poor	Lost to follow up				19484
27	22		Yes			Yes	Yes	TDF/3TC/EFV		TDF/3TC/EFV		Yes			Yes		No signs		A=Ambulatory		Stage I	Good	Lost to follow up				19422		19422		19456		19456		19484		19484		19512
29	19	Yes				Yes	Yes	TDF/3TC/EFV		TDF/3TC/EFV		Yes			Yes		No signs		W=Working		Stage I	Fair	Lost to follow up				19456		19471		19498		19500		19533		19541		19568		19572		19603		19603		19631		19605
30	26	Yes	Yes		1057			TDF/3TC/EFV		TDF/3TC/EFV				1057			No signs		W=Working		Not documented	Fair	Alive and on treatment				19428		19428		19456		19456		19484		19492		19519		19534		19561		19569		19596		19639
28	24					Yes	Yes	TDF/3TC/EFV		TDF/3TC/EFV				647			No signs		W=Working		Stage I	Fair	Alive and on treatment				19428		19428		19442		19456		19484		19484		19519		19521		19557		19557		19589		19589
24	28				433			TDF/3TC/EFV		TDF/3TC/EFV				433			No signs		W=Working		Stage I	Good	Alive and on treatment				19428		19428		19463		19469		19484		19491		19519		19519		19547		19552		19575		19577
20	29			Yes		Yes	Yes	TDF/3TC/EFV		TDF/3TC/EFV				480			No signs		W=Working		Stage I	Good	Alive and on treatment				19422		19422		19456		19452		19477		19482		19512		19512		19540		19540		19538		19568
65	24					Yes	Yes	TDF/3TC/EFV		TDF/3TC/EFV				517			No signs		W=Working		Stage I	Good	Alive and on treatment				19422		19429		19463		19541		19632		19632		19688		19688		19779		19786		19891		19891
66	29	Yes		Yes		Yes	Yes	TDF/3TC/EFV		TDF/3TC/EFV				599			No signs		W=Working		Stage I	Good	Alive and on treatment				19429		19555		19646		19632		19688		19891		19919		19919		20010		20010		20094		20094
67	30					Yes	Yes	TDF/3TC/EFV		TDF/3TC/EFV		Yes			Yes	Yes	Not documented		W=Working		Stage I	Not documented	Lost to follow up				19411
68	27					Yes	Yes	TDF/3TC/EFV		TDF/3TC/EFV		Yes			Yes		Not documented	Yes	Not documented		Stage I	Not documented	Lost to follow up					Yes
69	26				426			TDF/3TC/EFV		TDF/3TC/EFV				714			No signs		W=Working		Stage I	Good	Alive and on treatment				19415		19443		19474		19477		19507		19512		19541		19541		19569		19569		19600		19600
70	27				597			TDF/3TC/EFV		TDF/3TC/EFV				597			No signs		W=Working		Stage I	Good	Alive and on treatment				19429		19460		19491		19491		19522		19522		19552		19552		19582		19575		19611		19611
4	26	Yes			232			TDF/3TC/EFV		TDF/3TC/EFV				771			No signs		W=Working		Stage II	Good	Alive and on treatment				19432		19432		19445		19445		19459		19459		19480		19480		19593		19593		19691		19691
1	32	Yes			178			TDF/3TC/EFV		TDF/3TC/EFV				241			No signs		W=Working		Stage II	Good	Alive and on treatment				19442		19442		19470		19470		19526		19526		19610		19610		19701		19701		19771		19771
2	19	Yes			827			TDF/3TC/EFV		TDF/3TC/EFV				548			No signs		W=Working		Stage I	Good	Alive and on treatment				19533		19533		19617		19617		19708		19708		19792		19792		19827		19827		19883		19883
3	31	Yes			223			TDF/3TC/EFV		TDF/3TC/EFV				445			No signs		W=Working		Stage I	Good	Alive and on treatment				19382		19382		19396		19396		19460		19460		19564		19564		19656		19656		19747		19747
84	26					Yes	Yes	TDF/3TC/EFV		TDF/3TC/EFV		Yes			Yes		No signs		W=Working		Stage I	Good	Lost to follow up				19391		19391		19407		19407		19435
85	27					Yes	Yes	TDF/3TC/EFV		TDF/3TC/EFV		Yes			Yes		No signs		W=Working		Stage II	Good	Alive and on treatment				19417		19417		19450		19450		19480		19480		19515		19515		19543		19552		19578		19610
86	32					Yes	Yes	TDF/3TC/EFV		TDF/3TC/EFV				664			No signs		W=Working		Stage I	Good	Lost to follow up				19429		19429		19458		19458		19486		19499		19515		19520		19543		19551		19578		19578
87	35				107			TDF/3TC/EFV		TDF/3TC/EFV		Yes			Yes		No signs		W=Working		Stage II	Good	Alive and on treatment				19404		20108		20136
88	36					Yes	Yes	TDF/3TC/EFV		TDF/3TC/EFV				273			No signs		W=Working		Stage I	Not documented	Lost to follow up				19376		19376		19458			Yes	19471		19501		19529		19534		19559		19571			Yes	19593
89	34					Yes	Yes	TDF/3TC/EFV			Yes	Yes			Yes
90	19					Yes	Yes	TDF/3TC/EFV		TDF/3TC/EFV		Yes			Yes		No signs		W=Working		Stage I	Poor	Lost to follow up				19393		19393		19421		19421		19466		19466		19496		19506		19537
91	22	Yes				Yes	Yes	TDF/3TC/EFV		TDF/3TC/EFV		Yes			Yes		No signs		W=Working		Stage I	Good	Lost to follow up					Yes	19461		19487		19494		19515		19522			Yes	19551		19578		19598		19618
92	18					Yes	Yes	TDF/3TC/EFV		TDF/3TC/EFV				778			No signs		W=Working		Stage I	Good	Alive and on treatment				19387		19387		19404		19460		19487		19488		19516		19516		19543		19547		19576		19577
93	22	Yes				Yes	Yes	TDF/3TC/EFV		TDF/3TC/EFV		Yes			Yes		No signs		W=Working		Stage II	Good	Alive and on treatment				19431		19474			Yes	19519		19543		19598		19618		19661		19666		19666		19694		19694
38	22					Yes	Yes	TDF/3TC/EFV		TDF/3TC/EFV		Yes					No signs		W=Working		Stage I	Good	Transfer out				19463		19478		19507		19547		19578		19578			Yes
83	23				612			TDF/3TC/EFV		TDF/3TC/EFV		Yes			Yes		No signs		W=Working		Stage I	Not documented	Lost to follow up				19435		19435		19463		19463		19491		19491		19519		19519		19547		19554		19607		19582
82	31	Yes				Yes		TDF/3TC/EFV		TDF/3TC/EFV				875			No signs		W=Working		Stage I	Not documented	Alive and on treatment				19485		19456		19491		19491		19519		19519		19547		19547		19575		19575		19603		19603
81	28	Yes				Yes		TDF/3TC/EFV		TDF/3TC/EFV				719			No signs		W=Working		Stage II	Good	Alive and on treatment				19408		19408		19428		19428		19456		19470		19498		19498		19526		19526		19582		19582
80	28					Yes	Yes	TDF/3TC/EFV		TDF/3TC/EFV				461			No signs		Not documented		Not documented	Good	Alive and on treatment				19421		19421		19456		19456		19484		19484		19519		19519		19397		19397		19483		19582
79	24					Yes	Yes	TDF/3TC/EFV		TDF/3TC/EFV				552			No signs		W=Working		Stage I	Not documented	Alive and on treatment				19421		19421		19456		19456		19484		19491		19519		19519		19547		19547		19575		19575
78	18	Yes				Yes	Yes	TDF/3TC/EFV		TDF/3TC/EFV				988			No signs		W=Working		Stage I	Not documented	Alive and on treatment				19435		19442		19470		19477		19505		19505		19540		19533		19561		19561		19596		19596
77	29	Yes	Yes	Yes		Yes	Yes	TDF/3TC/EFV		TDF/3TC/EFV				1119			No signs		W=Working		Stage I	Good	Alive and on treatment				19400		19401		19428		19428		19456		19484		19547		19547		19575		19583		19610		19638
76	30	Yes				Yes	Yes	TDF/3TC/EFV		TDF/3TC/EFV				974			No signs		W=Working	Yes	Not documented	Good	Alive and on treatment				19421		19421		19456		19456		19484		19484		19540		19547		19575		19575		19603		19603
75	30					Yes	Yes	TDF/3TC/EFV		TDF/3TC/EFV				183			No signs		W=Working		Stage I	Not documented	Alive and on treatment				19422		19422		19456		19456		19484		19484		19512		19512		19568		19568		19582		19582
74	29	Yes				Yes	Yes	TDF/3TC/EFV		TDF/3TC/EFV		Yes			Yes		No signs		W=Working		Stage I	Good	Alive and on treatment				19428		19428		19484		19603		19631		19631		19666		19666		19701		19778		19848		19848
73	28					Yes	Yes	TDF/3TC/EFV		TDF/3TC/EFV				478			No signs		W=Working		Stage I	Good	Alive and on treatment				19428		19428		19456		19456		19484		19484		19519		19519		19547		19547		19575		19589
71	20	Yes				Yes	Yes	TDF/3TC/EFV		TDF/3TC/EFV				347			No signs		W=Working		Stage I	Good	Alive and on treatment				19428		19428		19456		19456		19484		19491		19519		19519		19554		19554		19582		19582
72	33					Yes		TDF/3TC/EFV		TDF/3TC/EFV				777			No signs		W=Working		Stage I	Not documented	Alive and on treatment				19457		19407		19428		19428		19456		19456		19484		19484		19519		19519		19547		19547
5	24	Yes				Yes	Yes	TDF/3TC/EFV		TDF/3TC/EFV		Yes			Yes		No signs		W=Working		Stage I	Good	Lost to follow up				19437		19466		19493		19640		19668		19668		19696		19731		19759
10	20	Yes				Yes	Yes	TDF/3TC/EFV		TDF/3TC/EFV		Yes			Yes		No signs		W=Working		Stage I	Good	Lost to follow up				19387		19422		19451		19639		19668		19668		19696			Yes		Yes
11	25					Yes	Yes	TDF/3TC/EFV		TDF/3TC/EFV		Yes			Yes		No signs		W=Working		Stage I	Good	Lost to follow up				19375		19375		19416		19444		19480		19480		19514			Yes		Yes
7	25	Yes				Yes	Yes	TDF/3TC/EFV		TDF/3TC/EFV		Yes			Yes		No signs		W=Working		Stage I	Poor	Lost to follow up				19386		19386		19414		19421		19449		19456		19486		19498		19528		19528		19603		19631
6	31					Yes	Yes	TDF/3TC/EFV		TDF/3TC/EFV		Yes			Yes		No signs		W=Working		Stage II	Not documented	Lost to follow up				19437
18	18	Yes				Yes	Yes	TDF/3TC/EFV		TDF/3TC/EFV		Yes			Yes		No signs		W=Working		Stage I	Not documented	Lost to follow up				19388		19432		19465
17	19	Yes	Yes			Yes	Yes	TDF/3TC/EFV		TDF/3TC/EFV		Yes			Yes		No signs		W=Working		Stage I	Fair	Lost to follow up				19388		19393		19416		19417		19444		19470		19493		19519		19540		19540		19598
16	17	Yes				Yes		TDF/3TC/EFV		TDF/3TC/EFV				808			No signs		W=Working	Yes		Not documented	Missed				19437		19540			Yes	19941		19969		19981		20004		20004		20032		20060		20103
15	20	Yes				Yes	Yes	TDF/3TC/EFV		TDF/3TC/EFV				745			No signs		W=Working		Stage I	Not documented	Alive and on treatment				19437		19444		19480		19521		19549		19549		19584		19584		19612		19646		19668		19668
14	23	Yes	Yes			Yes	Yes	TDF/3TC/EFV		TDF/3TC/EFV		Yes			Yes		No signs		W=Working		Stage I	Good	Transfer out				19388		19402		19430		19430		19458		19460		19486		19495		19521		19521		19549
13	24	Yes	Yes	Yes		Yes	Yes	TDF/3TC/EFV		TDF/3TC/EFV		Yes			Yes		No signs		W=Working		Stage I	Good	Lost to follow up				19472		19472		19493
12	18	Yes				Yes	Yes	TDF/3TC/EFV		TDF/3TC/EFV		Yes			Yes	Yes	Not documented		W=Working		Stage I	Poor	Lost to follow up				19393		19414		19444		19500		19521
9	22					Yes	Yes	TDF/3TC/EFV		TDF/3TC/EFV				1180			No signs		W=Working		Stage II	Good	Alive and on treatment				19431		19445		19472		19473		19493		19498		19521		19521		19549		19549		19584		19584
8	34	Yes				Yes	Yes	TDF/3TC/EFV		TDF/3TC/EFV		Yes			Yes		No signs		W=Working		Stage I	Not documented	Lost to follow up				19437		19454		19456
1	30				227			ACT/3TC/NVP		DOUVIR/60				476			No signs		W=Working		Stage I	Good	Alive and on treatment				19369		19366		19380		19386		19417		19415		19443		19443		19474		19473		19505		19505
2	30	Yes			241			TDF/3TC/EFV		TDF/3TC/EFV				416			No signs		W=Working		Stage I	Good	Alive and on treatment				19429		19429		19458		19518		19577		19577		19599		19628		19747		19803		19828		19828
3	25		Yes		384			TDF/3TC/EFV		TDF/3TC/EFV				596			No signs		W=Working		Stage I	Good	Lost to follow up				19421		19556		19584		19597		19628		19673		19733		19738		19795		19817		19878		19985
4	20	Yes		Yes	579			TDF/3TC/EFV		TDF/3TC/EFV				579		Yes			W=Working		Stage I	Good	Alive and on treatment				19404		19424		19484		19562		19593		19648		19708		20096		20153
5	32	Yes			174			TDF/3TC/EFV		TDF/3TC/EFV				357			No signs		W=Working		Stage I	Good	Lost to follow up				19472		19474		19498		19506		19537		19536		19598		19583		19628		19656		19688
6	35	Yes			443			TDF/3TC/EFV		TDF/3TC/EFV				721			No signs		W=Working		Stage II	Good	Alive and on treatment				19411		19410		19437		19437		19498		19498		19554		19554		19619		19638		19669		19674
7	25	Yes	Yes			Yes	Yes	TDF/3TC/EFV		TDF/3TC/EFV				1494			No signs		W=Working		Stage I	Good	Lost to follow up				19460		19488		19548		19557		19618		19632		19663		19774		19802		19810		19871		19939
8	35				594			TDF/3TC/EFV		TDF/3TC/EFV				771			No signs		W=Working		Stage I	Good	Alive and on treatment				19473		19473		19645		19493		19722		19687		19782		19725		19841		19779		19900		19841
9	21	Yes		Yes	475			TDF/3TC/EFV		TDF/3TC/EFV				671			No signs		W=Working		Stage I	Good	Alive and on treatment				19473		19501		19561		19593		19649		19732		19820		19891		19983		20100		20159
10	34	Yes				Yes	Yes	TDF/3TC/EFV		TDF/3TC/EFV				339			No signs		W=Working		Stage II	Good	Lost to follow up				19460		19460		19515		19618		19677		19680		19771
11	21	Yes			324			TDF/3TC/EFV		TDF/3TC/EFV				758			No signs		W=Working		Stage I	Good	Alive and on treatment				19473		19472		19533		19533		19562		19562		19593		19592		19649		19656		19685		19687
12	29	Yes			383			TDF/3TC/EFV		TDF/3TC/EFV				383			No signs		W=Working		Not documented	Good	Lost to follow up				19409		19509		19569		19569			Yes
13	19	Yes	Yes		592			TDF/3TC/EFV		TDF/3TC/EFV				592			No signs		W=Working		Stage I	Good	Lost to follow up				19436			Yes	19498			Yes	19558		19558		19618		19618		19677		19682		19747
14	23	Yes			551			TDF/3TC/EFV		TDF/3TC/EFV				847			No signs		W=Working		Stage I	Good	Missed				19472		19513		19542		19575		19600		19600		19628		19628		19658		19658		19691		19666
15	18	Yes			409			TDF/3TC/EFV		TDF/3TC/EFV		Yes			Yes		No signs		W=Working		Stage II	Not documented	Lost to follow up				19472
16	27	Yes				Yes	Yes	TDF/3TC/EFV		TDF/3TC/EFV		Yes			Yes		No signs		W=Working		Stage I	Poor	Lost to follow up				19435		19435		19468		19440		19884		19855			Yes
17	23	Yes				Yes	Yes	TDF/3TC/EFV		TDF/3TC/EFV		Yes			Yes		No signs		W=Working		Stage I	Poor	Lost to follow up				19435		19435		19493		19521		19551
18	20	Yes				Yes		TDF/3TC/EFV		TDF/3TC/EFV					Yes		No signs		W=Working		Stage I	Not documented	Lost to follow up				19404
19	26	Yes	Yes			Yes	Yes	TDF/3TC/EFV		TDF/3TC/EFV		Yes			Yes	Yes			W=Working		Stage I	Not documented	Lost to follow up				19404
20	19	Yes			692			TDF/3TC/EFV		TDF/3TC/EFV							No signs		W=Working		Stage I	Not documented	Lost to follow up				19410		19437		19495		19495		19556
21	37	Yes			214			TDF/3TC/EFV		TDF/3TC/EFV				446			No signs		Not documented		Stage III		Lost to follow up				19472		19472		19499		19499		19579		19520		19709		19649		19810		19720		19858		19858
1	38	Yes				Yes		TDF/3TC/EFV		TDF/3TC/EFV				305			No signs		W=Working		Stage I	Good	Transfer out				19465		19465		19493		19493		19528		19528		19556
2	23	Yes				Yes	Yes	TDF/3TC/EFV		TDF/3TC/EFV				1435			No signs		W=Working		Stage II	Good	Alive and on treatment				19462		19465		19493		19493		19528		19528		19556		19556		19591		19591		19619		19619
7	16	Yes				Yes	Yes	TDF/3TC/EFV		TDF/3TC/EFV		Yes			Yes		No signs		W=Working		Stage I	Not documented	Lost to follow up				19465
6	23	Yes				Yes	Yes	TDF/3TC/EFV		TDF/3TC/EFV		Yes			Yes		No signs		W=Working		Not documented	Not documented	Lost to follow up				19437
5	23					Yes	Yes	TDF/3TC/EFV		TDF/3TC/EFV		Yes			Yes		No signs				Stage I	Not documented	Lost to follow up				19423
4	23	Yes				Yes		TDF/3TC/EFV		TDF/3TC/EFV					Yes		No signs		W=Working		Stage II	Not documented	Lost to follow up				19465		19465		19493
3	20	Yes				Yes		TDF/3TC/EFV		TDF/3TC/EFV		Yes			Yes		No signs		W=Working		Stage I	Poor	Lost to follow up				19444		19563		19577		19577		19668		19815		19850		19878		19906
1	18	Yes			208			TDF/3TC/EFV		TDF/3TC/EFV				220			No signs		W=Working		Stage I	Good	Alive and on treatment				19410		19410		19432		19443		19467		19467		19495		19495		19618		19618		20069		20069
2	26	Yes			432			TDF/3TC/EFV		TDF/3TC/EFV				432			Suspected TB		W=Working		Stage II	Not documented	Lost to follow up				19467		19467		19495		19495		19523		19523		19551		19551		19579		19579		19607		19607
3	21				460			TDF/3TC/EFV		TDF/3TC/EFV				931			No signs		W=Working		Stage I	Good	Alive and on treatment				19460		19456		19488		19403		19551		19551		19579		19568		19598		19600		19607		19607
4	22	Yes				Yes		TDF/3TC/EFV		TDF/3TC/EFV		Yes			Yes		No signs		W=Working		Stage I	Good	Alive and on treatment				19429		19612		19635		19635		19670		19906		19941		19955		19976		19976		20007		20011
5	22	Yes				Yes	Yes	TDF/3TC/EFV		TDF/3TC/EFV		Yes			Yes		No signs		W=Working		Stage I	Good	Transfer out				19376		19376		19407		19407		19466		19466		19527		19527		19588
1	34				655			TDF/3TC/EFV		TDF/3TC/EFV		Yes			Yes		No signs		W=Working		Stage I	Good	Alive and on treatment				19423		19423		19443		19443		19506		19506		19534		19534		19569		19569		19597		19597
2	29		Yes		169			TDF/3TC/EFV		TDF/3TC/EFV				805			No signs		W=Working		Stage I	Good	Alive and on treatment				19437		19437		19472		19465		19493		19493		19521		19521		19539		19584		19619		19619
3	30				341			TDF/3TC/EFV		TDF/3TC/EFV				590			No signs		W=Working		Stage I	Good	Alive and on treatment				19388		19395		19451		19451		19482		19486		19514		19514		19534		19534		19569		19598
4	25				328			TDF/3TC/EFV		TDF/3TC/EFV				930			No signs		W=Working		Stage I	Good	Alive and on treatment				19409		19409		19437		19437		19467		19472		19506		19506		19534		19534		19569		19569
5	27				549			TDF/3TC/EFV		TDF/3TC/EFV				549			No signs		W=Working		Stage I	Good	Lost to follow up				19470		19507		19534		19535		19569		19593		19653		19653		19691		19659		19709
6	24				782			TDF/3TC/EFV		TDF/3TC/EFV				600			No signs		W=Working		Stage I	Good	Lost to follow up				19423		19631		19659
7	34				708			TDF/3TC/EFV		TDF/3TC/EFV				807			No signs		W=Working		Stage I	Good	Alive and on treatment				19400		19400		19422		19422		19443		19443		19506		19506		19569		19569		19625		19779
8	22				574			TDF/3TC/EFV		TDF/3TC/EFV		Yes			Yes		No signs		W=Working		Stage I	Good	Alive and on treatment				19395		19423		19443		19443		19506		19506		19537		19537		19569		19569		19597		19597
9	28				533			TDF/3TC/EFV		TDF/3TC/EFV				642			No signs		W=Working		Stage I	Good	Alive and on treatment				19423		19589		19618		19618		19702		19702		19782		19769		19856		19926		19930		19985
10	19				186			TDF/3TC/EFV		TDF/3TC/EFV				700			No signs		W=Working		Stage I	Good	Alive and on treatment				19437		19444		19506		19535		19569		19585		19597		19597		19625		19625		19660		19660
16	26					Yes	Yes	TDF/3TC/EFV		TDF/3TC/EFV		Yes			Yes				W=Working		Stage I	Not documented	Lost to follow up				19458
15	19				279			TDF/3TC/EFV		TDF/3TC/EFV				204			No signs		W=Working		Stage I	Good	Lost to follow up				19423		19430		19458		19458		19478
14	20				819			TDF/3TC/EFV		TDF/3TC/EFV				819			No signs		W=Working		Stage I	Not documented	Lost to follow up				19409		19423		19443		19472		19506		19506		19534		19534		19569
13	33					Yes	Yes	TDF/3TC/EFV		TDF/3TC/EFV		Yes			Yes		No signs		W=Working		Stage I	Not documented	Lost to follow up				19415
11	24				839			TDF/3TC/EFV		TDF/3TC/EFV				839			No signs		W=Working		Stage II	Good	Lost to follow up				19445		19598		19625		19641		19660		19674		19702		19702		19779		19779		19835
12	24				214
12	24				214			TDF/3TC/EFV		TDF/3TC/EFV				214			Suspected TB		A=Ambulatory		Stage I	Not documented	Lost to follow up				19465
1	30	Yes	Yes			Yes	Yes	TDF/3TC/EFV		TDF/3TC/EFV		Yes			Yes		No signs		W=Working		Stage I	Poor	Alive and on treatment				19424		19444		19474		19515		19575		19585		19645		19682		19743		19780		19833		19823
2	24					Yes		TDF/3TC/EFV		TDF/3TC/EFV				1157			No signs		W=Working		Stage I	Good	Alive and on treatment				19397		19397		19425		19425		19452		19453		19481		19481		19485		19509		19533		19533
3	23	Yes				Yes	Yes	TDF/3TC/EFV		TDF/3TC/EFV				460			No signs		W=Working		Stage II	Good	Alive and on treatment				19456		19456		19484		19480		19512		19515		19547		19544		19575		19569		19597		19608
4	19	Yes	Yes			Yes	Yes	TDF/3TC/EFV		TDF/3TC/EFV		Yes			Yes		No signs		W=Working		Stage I	Not documented	Lost to follow up				19387
5	27				391			TDF/3TC/EFV		TDF/3TC/EFV				391			No signs		W=Working		Stage II	Good	Lost to follow up				19428		19432		19463		19463		19494
6	24	Yes				Yes	Yes	TDF/3TC/EFV		TDF/3TC/EFV		Yes			Yes		No signs		W=Working		Stage II	Not documented	Lost to follow up				19422
7	38	Yes				Yes	Yes		Yes		Yes	Yes			Yes	Yes	Not documented	Yes	Not documented	Yes	Not documented	Not documented	Lost to follow up				19401
8	20	Yes				Yes	Yes	TDF/3TC/EFV		TDF/3TC/EFV		Yes			Yes		No signs		W=Working		Stage II	Not documented	Lost to follow up				19400
9	27	Yes				Yes	Yes	TDF/3TC/EFV		TDF/3TC/EFV					Yes		No signs		W=Working		Stage I	Poor	Lost to follow up				19456		19456		19527
10	32	Yes	Yes			Yes	Yes	TDF/3TC/EFV		TDF/3TC/EFV		Yes			Yes		No signs		W=Working		Stage I	Poor	Alive and on treatment				19424		19429		19457		19515		19575		19585		19620		19760		19816		19903		19960		19984
1	26					Yes	Yes	TDF/3TC/EFV		TDF/3TC/EFV				849			No signs		W=Working		Stage I	Good	Alive and on treatment				19390		19390		19449		19449		19473		19473		19508		19508		19536		19543		19599		19599
2	18	Yes	Yes			Yes	Yes	TDF/3TC/EFV		TDF/3TC/EFV				1090			No signs		W=Working		Stage I	Good	Alive and on treatment				19444		19444		19473		19473		19508		19508		19536		19536		19599		19599		19632		19681
8	20	Yes				Yes	Yes	TDF/3TC/EFV		TDF/3TC/EFV		Yes			Yes		No signs		Not documented		Stage I	Not documented	Lost to follow up					Yes	19390			Yes
9	29	Yes				Yes	Yes	TDF/3TC/EFV		TDF/3TC/EFV					Yes		No signs	Yes			Stage I	Not documented	Lost to follow up					Yes	19359			Yes	19390			Yes	19418			Yes
3	36				831			TDF/3TC/EFV		TDF/3TC/EFV				995			No signs		W=Working		Stage I	Good	Alive and on treatment				19453		19453		19481		19507		19536		19536		19564		19564		19599		19599		19662		19662
4	20					Yes	Yes	TDF/3TC/EFV		TDF/3TC/EFV				503			No signs		W=Working		Stage I	Good	Missed					Yes	19422		19449		19512		19536		19536		19564		19949		19974		19974		20002		20002
5	23					Yes	Yes	TDF/3TC/EFV		TDF/3TC/EFV				1049			No signs		W=Working		Stage I	Good	Alive and on treatment				19393		19419		19432		19652		19691		19774		19809		19809		19837		19837		19872		19872
6	22	Yes	Yes			Yes	Yes	TDF/3TC/EFV		TDF/3TC/EFV		Yes			Yes		No signs		W=Working		Stage I	Not documented	Lost to follow up				19444
7	28			Yes	381			TDF/3TC/EFV		TDF/3TC/EFV				381			No signs		W=Working		Stage I	Poor	Lost to follow up				19397		19402		19421		19423		19458		19458		19486		19473		19508		19540		19564		19599
1	19					Yes	Yes	TDF/3TC/EFV		TDF/3TC/EFV				1094			No signs		W=Working		Stage I	Good	Lost to follow up				19403		19464		19492		19492		19536		19536		19564		19564		19591		19591		19624		19624
2	23	Yes				Yes		TDF/3TC/EFV		TDF/3TC/EFV					Yes		No signs		W=Working		Stage I	Good	Lost to follow up				19403		19408			Yes		Yes	19422		19473		19500
3	40	Yes	Yes			Yes	Yes	TDF/3TC/EFV		TDF/3TC/EFV				1032			No signs		W=Working		Stage I	Good	Alive and on treatment				19440		19445		19478		19501		19538		19536		19564		19564		19591		19591		19624		19624
4	20	Yes	Yes		1295			TDF/3TC/EFV		TDF/3TC/EFV				1694			No signs		W=Working		Stage II	Good	Alive and on treatment				19435		19435		19466		19466		19491		19491		19505		19505		19536		19536		19564		19568
5	20					Yes	Yes	TDF/3TC/EFV		TDF/3TC/EFV				684			No signs		W=Working		Stage II	Good	Alive and on treatment				19417		19451		19487		19487		19550		19557		19584		19585		19613		19613		19645		19645
20	28	Yes	Yes			Yes	Yes	TDF/3TC/EFV		TDF/3TC/EFV		Yes			Yes		No signs		W=Working		Stage I	Good	Lost to follow up				19466		19838		20231		19866		19536
21	25	Yes	Yes			Yes	Yes	TDF/3TC/EFV		TDF/3TC/EFV					Yes		No signs		W=Working		Stage I	Good	Transfer out				19445		19453		19485		19486		19522		19521		19550		19540		19585		19596		19624		19627
22	22	Yes	Yes			Yes	Yes	TDF/3TC/EFV		TDF/3TC/EFV		Yes			Yes		No signs		W=Working		Stage I	Good	Lost to follow up				19459		19459		19471		19471		19499		19500		19536
23	27	Yes	Yes			Yes	Yes	TDF/3TC/EFV		TDF/3TC/EFV		Yes			Yes		No signs		W=Working		Stage I	Not documented	Lost to follow up				19443
24	34	Yes	Yes			Yes	Yes	TDF/3TC/EFV		TDF/3TC/EFV		Yes			Yes		No signs		W=Working		Stage I	Not documented	Lost to follow up				19445
25	28	Yes	Yes			Yes	Yes	TDF/3TC/EFV		TDF/3TC/EFV		Yes			Yes		No signs		W=Working		Stage I	Not documented	Lost to follow up				19393		19395		19423
26	30	Yes	Yes		1030			TDF/3TC/EFV		TDF/3TC/EFV		Yes			Yes		No signs		W=Working		Stage I	Good	Transfer out				19459		19459		19486		19486		19522		19522		19550		19550		19578		19576		19604		19603
27	26	Yes	Yes			Yes	Yes	TDF/3TC/EFV		TDF/3TC/EFV		Yes			Yes		No signs		W=Working		Stage I	Not documented	Lost to follow up				19435
28	24	Yes	Yes			Yes	Yes	TDF/3TC/EFV		TDF/3TC/EFV		Yes			Yes		No signs		W=Working		Stage I	Not documented	Lost to follow up				19399		19399		19431		19431		19459
29	22	Yes				Yes	Yes	TDF/3TC/EFV		TDF/3TC/EFV		Yes			Yes		No signs		W=Working		Stage I	Poor	Lost to follow up				19417		19402		19459
30	25	Yes	Yes			Yes	Yes	TDF/3TC/EFV		TDF/3TC/EFV		Yes			Yes		No signs		W=Working		Stage I	Good	Lost to follow up				19403		19403		19459		19459		19491
31	21	Yes	Yes			Yes	Yes	TDF/3TC/EFV		TDF/3TC/EFV		Yes			Yes		No signs		W=Working		Stage I	Good	Lost to follow up				19403		19403		19431
32	19	Yes	Yes			Yes	Yes	TDF/3TC/EFV		TDF/3TC/EFV		Yes			Yes		No signs		W=Working		Stage I	Not documented	Lost to follow up				19459
33	17	Yes				Yes	Yes	TDF/3TC/EFV		TDF/3TC/EFV		Yes			Yes		No signs		W=Working		Stage I	Not documented	Lost to follow up				19403
34	24	Yes	Yes			Yes	Yes	TDF/3TC/EFV		TDF/3TC/EFV		Yes			Yes		No signs		W=Working		Stage I	Not documented	Lost to follow up				19431
35	32	Yes				Yes	Yes	TDF/3TC/EFV		TDF/3TC/EFV		Yes			Yes		No signs		W=Working		Stage I	Good	Dead				19459		19466		19494
36	30	Yes	Yes			Yes	Yes	TDF/3TC/EFV		TDF/3TC/EFV		Yes			Yes		No signs		W=Working		Stage I	Not documented	Lost to follow up				19429
18	26	Yes	Yes			Yes	Yes	TDF/3TC/EFV		TDF/3TC/EFV				1123			No signs		W=Working		Stage I	Good	Alive and on treatment				19431		19431		19473		19473		19536		19536		19564		19564		19591		19592		19620		19620
13	26					Yes	Yes	TDF/3TC/EFV		TDF/3TC/EFV				1246			No signs		W=Working		Stage I	Good	Alive and on treatment				19450		19450		19493		19493		19528		19542		19577		19577		19611		19611		19641		19641
12	21		Yes		266		Yes	TDF/3TC/EFV		TDF/3TC/EFV				341			No signs		W=Working		Stage I	Good	Alive and on treatment				19439		19439		19466		19487		19520		19520		19554		19556		19584		19584		19619		19619
9	22					Yes	Yes							605			No signs		W=Working		Stage I	Good	Alive and on treatment				19417		19416		19414		19416		19442		19435		19470		19470		19500		19500		19536		19536
8	21	Yes				Yes	Yes	TDF/3TC/EFV		TDF/3TC/EFV				1687			No signs		W=Working		Stage I	Good	Alive and on treatment				19389		19389		19428		19428		19457		19458		19519		19519		19549		19550		19610		19613
17	26	Yes	Yes			Yes	Yes	TDF/3TC/EFV		TDF/3TC/EFV				1141			No signs		Not documented		Stage I	Poor	Lost to follow up				19462		19459		19491		19485		19522		19520		19550		19557		19578		19579		19606		19606
16	28	Yes				Yes	Yes	TDF/3TC/EFV		TDF/3TC/EFV				749			No signs		W=Working		Stage I	Good	Lost to follow up				19435		19477		19501		19501		19535		19536		19571		19571		19603		19603		19632		19632
15	21	Yes			698			TDF/3TC/EFV		TDF/3TC/EFV				698			No signs		W=Working		Stage I	Good	Lost to follow up				19417		19417		19445		19444		19473		19473		19501		19501		19536		19568		19597		19599
14	30					Yes	Yes	TDF/3TC/EFV		TDF/3TC/EFV				406			No signs		W=Working		Stage I	Fair	Lost to follow up				19436		19471			Yes	19522		19550		19540		19578		19583		19611		19611		19641		19645
19	31					Yes	Yes	TDF/3TC/EFV		TDF/3TC/EFV				893			No signs		W=Working		Stage I	Good	Alive and on treatment				19436		19451		19480		19480		19508		19542		19564		19572		19446		19599		19627		19627
11	28	Yes	Yes			Yes	Yes	TDF/3TC/EFV		TDF/3TC/EFV				651			No signs		W=Working		Stage I	Good	Alive and on treatment				19403		19431		19459		19459		19501		19550		19578		19585		19613		19613		19645		19645
10	29	Yes	Yes	Yes	471			TDF/3TC/EFV		TDF/3TC/EFV				227			No signs		W=Working		Stage I	Good	Alive and on treatment				19403		19403		19431		19470		19491		19500		19536		19536		19564		19599		19627		19627
6	34	Yes			329			TDF/3TC/EFV		TDF/3TC/EFV				398			No signs		W=Working		Stage I	Good	Alive and on treatment				19450		19450		19494		19494		19527		19522		19582		19582		19639		19639		19687		19688
7	23	Yes				Yes	Yes	TDF/3TC/EFV		TDF/3TC/EFV				1051			No signs		W=Working		Stage I		Alive and on treatment				19401		19431		19459		19442		19473		19477		19501		19508		19557		19557		19592		19590
1	23					Yes	Yes	TDF/3TC/EFV		TDF/3TC/EFV				837			No signs		W=Working		Stage II	Good	Alive and on treatment				19444		19535		19568		19565		19596		19592		19627		19626		19656		19635		19663		19688
2	22				819			TDF/3TC/EFV		TDF/3TC/EFV				819			No signs		W=Working		Stage II	Not documented	Lost to follow up				19477
3	29	Yes				Yes	Yes	TDF/3TC/EFV		TDF/3TC/EFV				168			No signs		W=Working		Stage II	Good	Alive and on treatment				19459		19459			Yes	19712		19743		19747		19778		19778		19841		19841		19932		19933
4	27				278			TDF/3TC/EFV		TDF/3TC/EFV				207			No signs		W=Working		Stage II	Good	Alive and on treatment					Yes	19422			Yes	19452		19483		19481			Yes		Yes	19530		19530		19561		19561
5	30				750			TDF/3TC/EFV		TDF/3TC/EFV				787			No signs		W=Working		Stage II	Good	Alive and on treatment					Yes		Yes		Yes	19386			Yes		Yes		Yes		Yes	19443		19484			Yes
6	23					Yes	Yes	TDF/3TC/EFV		TDF/3TC/EFV		Yes			Yes		Not documented		W=Working		Stage I	Not documented	Lost to follow up				19421		19421		19445
7	19					Yes	Yes	TDF/3TC/EFV		TDF/3TC/EFV				1143			No signs		W=Working		Stage I	Not documented	Lost to follow up				19396		19452			Yes	19466			Yes	19501		19530		19536		19564
8	28	Yes				Yes	Yes	TDF/3TC/EFV		TDF/3TC/EFV		Yes			Yes		No signs		W=Working		Stage I	Not documented	Lost to follow up	Yes				Yes
9	37	Yes				Yes	Yes	TDF/3TC/EFV		TDF/3TC/EFV			Yes		Yes	Yes	Not documented		W=Working		Stage I	Not documented	Lost to follow up	Yes				Yes
10	19					Yes	Yes	TDF/3TC/EFV		TDF/3TC/EFV		Yes			Yes	Yes	Not documented		W=Working		Stage II	Not documented	Lost to follow up				19452
11	28					Yes	Yes	TDF/3TC/EFV		TDF/3TC/EFV				932			No signs		W=Working		Stage I	Fair	Lost to follow up				19427			Yes	19450		19452			Yes	19543		19603
3		Yes	Yes	Yes		Yes	Yes	TDF/3TC/EFV		TDF/3TC/EFV		Yes			Yes		No signs	Yes	Not documented	Yes	Not documented	Not documented	Lost to follow up	Yes			19442
7	36					Yes	Yes	TDF/3TC/EFV		TDF/3TC/EFV					Yes	Yes			W=Working		Stage I	Not documented	Lost to follow up				19432
6	21	Yes				Yes	Yes	TDF/3TC/EFV		TDF/3TC/EFV					Yes		No signs		W=Working		Stage I	Not documented	Transfer out				19467		19498		19528		19528		19568		19568		19598		19598		19630
4		Yes	Yes	Yes		Yes	Yes	TDF/3TC/EFV		TDF/3TC/EFV		Yes			Yes		No signs		W=Working		Stage I	Not documented	Lost to follow up					Yes		Yes	19407		19407		19435		19435		19466		19466		19496		19496		19527		19527
5	26	Yes						TDF/3TC/EFV		TDF/3TC/EFV							No signs		W=Working		Stage I	Good	Alive and on treatment				19407		19407		19468		19468		19497		19497		19528		19557		19588		19588		19618		19653
2	40					Yes	Yes	TDF/3TC/EFV		TDF/3TC/EFV				417			No signs		W=Working		Stage I	Good	Missed				19391		19391		19419		19522		19552		19557		19588		19588		19619		19619		19647		19647
1	27	Yes				Yes	Yes	TDF/3TC/EFV		TDF/3TC/EFV		Yes			Yes		No signs		W=Working		Stage I	Good	Alive and on treatment					Yes	19376			Yes	19420			Yes	19452			Yes	19480			Yes	19512			Yes	19540
3	32				796			TDF/3TC/EFV		TDF/3TC/EFV				1703			No signs		W=Working		Stage I	Not documented	Alive and on treatment				19445		19445		19473		19473		19529		19529		19578		19704		19760		19788		19844		19860
2	32					Yes	Yes	TDF/3TC/EFV		TDF/3TC/EFV					Yes		No signs		W=Working		Stage II	Not documented	Lost to follow up				19458
1	27					Yes	Yes	TDF/3TC/EFV		TDF/3TC/EFV		Yes			Yes		No signs		W=Working		Stage II	Good	Transfer out				19417		19417		19431		19431		19445		19445		19459		19459		19487		19501		19522		19522
4	27		Yes			Yes	Yes	TDF/3TC/EFV		TDF/3TC/EFV		Yes			Yes		No signs		W=Working		Stage II	Not documented	Lost to follow up				19417
8	29	Yes				Yes	Yes	TDF/3TC/EFV		TDF/3TC/EFV			Yes		Yes		No signs		W=Working		Stage I	Not documented	Transfer out				19417		19417		19443		19437		19456		19476		19502		19487		19515		19515		19545
7	24	Yes				Yes	Yes	TDF/3TC/EFV		TDF/3TC/EFV		Yes			Yes		No signs		W=Working		Stage I	Good	Lost to follow up				19458		19539		19559		19631		19634		19659		19715		19729		19787		19890		19937
6	36	Yes				Yes	Yes	TDF/3TC/EFV		TDF/3TC/EFV				841			No signs		W=Working		Stage I	Good	Alive and on treatment				19451		19456		19484		19524		19519		19529		19543		19568		19595		19590		19616		19638
5	28	Yes				Yes		TDF/3TC/EFV		TDF/3TC/EFV					Yes		No signs		W=Working		Stage I	Good	Lost to follow up				19464		19460		19488		19497		19524		19519		19545		19554		19576		19580		19637
4		Yes	Yes			Yes		TDF/3TC/EFV		TDF/3TC/EFV		Yes			Yes		No signs		W=Working		Stage I	Good	Alive and on treatment				19456		19458		19489		19487		19519		19529		19545		19570		19600		19590		19641		19641
3	46	Yes				Yes	Yes	TDF/3TC/EFV		TDF/3TC/EFV		Yes			Yes		No signs		W=Working		Stage I	Good	Lost to follow up				19456		19474		19500		19500		19529		19529		19554		19559		19588		19588		19610		19641
2	30	Yes				Yes	Yes	TDF/3TC/EFV		TDF/3TC/EFV		Yes			Yes	Yes	Not documented		W=Working		Stage I	Not documented	Lost to follow up				19445		19464		19487		19487		19515		19519		19545		19545		19576
1	30	Yes				Yes	Yes	TDF/3TC/EFV		TDF/3TC/EFV		Yes			Yes		No signs		W=Working		Stage I	Fair	Missed				19443		19444		19464		19476		19504		19488		19515		19519		19545		19559		19588
4	28	Yes				Yes	Yes	TDF/3TC/EFV		TDF/3TC/EFV					Yes		No signs		W=Working		Stage I	Not documented	Lost to follow up				19435
3	29	Yes			450		Yes	TDF/3TC/EFV		TDF/3TC/EFV				773			No signs		W=Working		Stage I	Good	Alive and on treatment				19398		19379		19438		19436		19465		19535		19599		19599		19662		19662		19753		19753
2	32	Yes			609			TDF/3TC/EFV		TDF/3TC/EFV				704			No signs		W=Working		Stage I	Good	Alive and on treatment					Yes	19549		19577		19577		19599		19599		19627		19627		19662		19652		19690		19690
1	40	Yes				Yes	Yes	TDF/3TC/EFV		TDF/3TC/EFV				907			No signs		W=Working		Stage I	Good	Alive and on treatment					Yes		Yes	19519		19530		19560		19547		19564		19564		19599		19599		19627		19627
3	26					Yes	Yes	TDF/3TC/EFV		TDF/3TC/EFV					Yes		No signs		W=Working		Stage I	Not documented	Alive and on treatment				19476		19476		19506		19507		19539		19522		19549		19551		19611		19628		19687		19873
1	27					Yes	Yes	TDF/3TC/EFV		TDF/3TC/EFV		Yes			Yes		No signs		W=Working	Yes	Not documented	Not documented	Lost to follow up				19407		19428		19459
2	24					Yes	Yes	TDF/3TC/EFV		TDF/3TC/EFV		Yes			Yes		No signs		W=Working		Stage I	Poor	Alive and on treatment				19412		19433		19464		19500		19514		19533			Yes	19682		19695		19696		19710		19710
1	31					Yes	Yes	TDF/3TC/EFV		TDF/3TC/EFV				645			No signs		W=Working		Stage I	Not documented	Lost to follow up				19464
2	20					Yes	Yes	TDF/3TC/EFV		TDF/3TC/EFV		Yes			Yes		No signs		W=Working		Stage I	Not documented	Lost to follow up				19394		19403		19431
11	32				903			TDF/3TC/EFV		TDF/3TC/EFV		Yes			Yes		No signs		W=Working		Stage II	Good	Alive and on treatment			Yes	19444						19444		19472		19472		19479		19486		19542		19542		19598		19598
10	19	Yes	Yes	Yes		Yes	Yes	TDF/3TC/EFZ		TDF/3TC/EFZ		Yes			Yes	Yes	Not documented		W=Working		Stage I	Not documented	Lost to follow up				19444
7	16	Yes	Yes		564			TDF/3TC/EFZ(1F)		TDF/3TC/EFV		Yes			Yes		No signs		W=Working		Stage I	Not documented	Lost to follow up	Yes			19415		19415		19443
8	18	Yes			1769			TDF/3TC/EFZ		TDF/3TC/EFV					Yes		No signs		W=Working		Stage III	Not documented	Lost to follow up				19393		19660		19689
9	23		Yes		447			TDF/3TC/EFV		TDF/3TC/EFV				477			No signs		W=Working			Good	Alive and on treatment			Yes	19466		19528		19584		19597		19632		19632		19906		19906		19962			Yes	19990		20109
6	28	Yes				Yes	Yes	TDF/3TC/NVP								Yes			W=Working		Stage I	Not documented	Lost to follow up				19408		19411		19499
5	24	Yes			538			TDF/3TC/EFV		TDF/3TC/EFV		Yes			Yes		No signs		W=Working		Stage II	Good	Alive and on treatment				19453		19500		19542		19542		19605		19605		19703		19703		19759		19759		19836		19836
4	23	Yes		Yes		Yes	Yes	TDF/3TC/EFV		TDF/3TC/EFV		Yes					No signs		W=Working		Stage I	Not documented	Lost to follow up				19493
3	29					Yes	Yes	TDF/3TC/EFV		TDF/3TC/EFV					Yes		No signs		W=Working		Stage II	Not documented	Alive and on treatment				19458		19458		19486		19486		19549		19549		19612		19612		19698		19698		19850		19850
2	30	Yes			278			1F,TDF/3TC/NVP		TDF/3TC/EFV				381		Yes	Not documented		W=Working		Stage II	Not documented	Alive and on treatment				19423		19428		19457		19452		19498		19491			Yes	19561			Yes	19607		19649		19674
1	26	Yes			903			TDF/3TC/EFV		TDF/3TC/EFV				466			No signs		W=Working		Stage I	Good	Alive and on treatment				19500		19500		19556		19554		19612		19612			Yes		Yes	19752		19752		19808		19808
1	29				1022			TDF/3TC/EFV		TDF/3TC/EFV				717			No signs		W=Working		Stage I	Good	Alive and on treatment				19409		19409		19434		19434		19464		19464		19522		19522		19578		19578		19618		19618
2	35				1656			TDF/3TC/EFV		TDF/3TC/EFV				1600			No signs		W=Working		Stage I	Good	Alive and on treatment				19439		19441		19474		19474		19500		19500		19515		19516		19544		19544		19598		19598
1	38					Yes	Yes	TDF/3TC/EFV		TDF/3TC/EFV				1347			No signs		W=Working		Stage II	Good	Alive and on treatment				19421		19415		19443		19443		19470		19533		19562		19557		19590		19590		19619		19620
3	38	Yes				Yes	Yes	TDF/3TC/EFV		TDF/3TC/EFV		Yes			Yes		No signs		W=Working		Stage I	Not documented	Lost to follow up				19383		19383		19414		19414		19442		19442		19501		19505		19566		19575		19635
4	19		Yes			Yes	Yes	TDF/3TC/EFV		TDF/3TC/EFV		Yes			Yes		No signs		W=Working		Stage I	Not documented	Lost to follow up				19386
5	22					Yes	Yes	TDF/3TC/EFV		TDF/3TC/EFV		Yes			Yes	Yes	Not documented		W=Working		Stage I		Lost to follow up			Yes	19402		19402
11	19					Yes	Yes	TDF/3TC/EFV		TDF/3TC/EFV		Yes			Yes		Not documented		W=Working		Stage I	Good	Lost to follow up				19381		19381		19409
9	22					Yes	Yes	TDF/3TC/EFV		TDF/3TC/EFV					Yes		No signs		W=Working		Stage I	Not documented	Lost to follow up				19393		19393		19421		19430		19451
8	31					Yes	Yes	TDF/3TC/EFV		TDF/3TC/EFV		Yes					No signs		W=Working		Stage I	Not documented	Lost to follow up				19432
10	29					Yes	Yes	TDF/3TC/EFV		TDF/3TC/EFV		Yes					No signs		W=Working		Stage I	Good	Dead				19450		19450		19478		19478		19506		19506		19534		19534		19562		19562		19590		19590
7	27	Yes			380			AZT/3TC/NVP		AZT/3TC/NVP		Yes			Yes		No signs				Stage II	Good	Transfer out				19422		19422		19450		19436		19464		19464		19492		19489		19492		19492		19576		19541
6	18				1382		Yes	TDF/3TC/EFV		TDF/3TC/EFV				1394			No signs		W=Working		Stage I	Good	Alive and on treatment				19457		19493		19521		19521		19549			Yes	19579		19579		19607		19607		19635		19635
2	25	Yes	Yes		540			TDF/3TC/EFV		TDF/3TC/EFV				540			No signs		W=Working		Stage I	Good	Alive and on treatment				19387			Yes	19393		19423		19451		19451		19509		19453		19510		19510		19533		19561
85	27					Yes	Yes	TDF/3TC/EFV		TDF/3TC/EFV		Yes			Yes		No signs		W=Working		Stage I	Not documented	Lost to follow up				19432		19435		19450
84	24				836			TDF/3TC/EFV		TDF/3TC/EFV				836			No signs		W=Working		Stage I	Good	Lost to follow up				19393
82	20				286			TDF/3TC/EFV		TDF/3TC/EFV				286			No signs		W=Working		Stage I	Good	Lost to follow up				19430		19428		19458
78	21	Yes			350			TDF/3TC/EFV		TDF/3TC/EFV				350			Not documented		W=Working		Stage I	Good	Lost to follow up				19410		19410		19438
76	22				1261			TDF/3TC/EFV		TDF/3TC/EFV				1261			No signs		W=Working		Stage I	Good	Lost to follow up				19437		19437		19466
72	24				871			TDF/3TC/EFV		TDF/3TC/EFV				871			No signs		W=Working		Stage I	Not documented	Lost to follow up				19386		19386
69	21				585			TDF/3TC/EFV		TDF/3TC/EFV		Yes					No signs				Stage I	Not documented	Lost to follow up				19436		19478			Yes	19633		19689
67	20				146			TDF/3TC/EFV		TDF/3TC/EFV				146			No signs		W=Working		Stage II	Fair	Lost to follow up				19431		19436		19450		19466
62	24				24			TDF/3TC/EFV		TDF/3TC/EFV		Yes			Yes		No signs		W=Working		Stage I	Good	Lost to follow up				19450		19450		19480		19480
50	23					Yes	Yes	TDF/3TC/EFV			Yes			453			No signs		W=Working		Stage I	Not documented	Lost to follow up					Yes
58	18				170			TDF/3TC/EFV		TDF/3TC/EFV				239			No signs		W=Working		Stage I	Good	Lost to follow up				19414		19473		19501		19502		19535		19543		19570		19570		19598
56	19				579			TDF/3TC/EFV		TDF/3TC/EFV				579			No signs		W=Working		Stage I	Not documented	Lost to follow up				19443
39	23				657			TDF/3TC/EFV		TDF/3TC/EFV				657			No signs		W=Working		Stage I	Good	Lost to follow up				19437		19437		19455		19478		19506		19492		19562
32	20				280			TDF/3TC/EFV		TDF/3TC/EFV				280			No signs		W=Working		Stage I		Lost to follow up				19437
31	23					Yes	Yes	TDF/3TC/EFV		TDF/3TC/EFV							No signs		W=Working		Stage I		Lost to follow up				19436
30	18				662			TDF/3TC/EFV		TDF/3TC/EFV				662			No signs		W=Working		Stage I		Lost to follow up				19436
25	23				271			TDF/3TC/EFV		TDF/3TC/EFV				823			No signs		W=Working		Stage II	Good	Alive and on treatment				19430		19430		19459		19541			Yes		Yes	19953		19953		19981		19982		20052		20058
35	24				347			AZT/3TC/EFV		AZT/3TC/EFV				881			No signs		W=Working		Stage II	Good	Lost to follow up				19401		19402		19429		19429		19458		19461		19492		19500		19528		19528		19612		19612
24	25				742			TDF/3TC/EFV		TDF/3TC/EFV				1108			No signs		W=Working		Stage I	Good	Alive and on treatment				19458		19487		19521		19521		19550		19549		19576		19585		19613		19613		19645		19641
21	20				377			TDF/3TC/EFV		TDF/3TC/EFV				906			No signs		W=Working		Stage I	Good	Alive and on treatment				19458		19459		19486		19596		19605		19667		19695		19695		19774		19779		19863		19863
38	25				51			TDF/3TC/EFV		TDF/3TC/EFV				95			No signs		W=Working		Stage III	Good	Lost to follow up				19380		19381		19409		19409		19437		19437		19451		19451		19478		19480			Yes	19507
53	20				708			TDF/3TC/EFV		TDF/3TC/EFV				708			No signs		W=Working		Stage I	Poor	Lost to follow up				19465		19465		19486		19519		19548		19548		19576		19576		19646		19646		19675		19675
42	35				473			TDF/3TC/EFV		TDF/3TC/EFV				454			No signs		W=Working		Stage I	Good	Lost to follow up				19457		19457		19486		19485		19548		19548		19604		19604		19667		19674		19730		19730
65	30				89			TDF/3TC/EFV		TDF/3TC/EFV				262			No signs		W=Working		Stage I	Good	Lost to follow up				19391		19360		19414		19408		19443		19440		19471		19470		19493		19521		19549		19605
64	33				273			AZT/3TC/NVP		AZT/3TC/NVP		Yes					No signs		W=Working		Stage I	Good	Missed				19395		19395		19423		19423		19458		19458		19486		19493		19521		19520		19548		19584
3	30				563			TDF/3TC/EFV		TDF/3TC/EFV				1120			No signs				Stage I	Good	Alive and on treatment				19410		19445		19473		19473		19536		19641		19673		19673		19697		19697		19738		19771
14	18				1017			TDF/3TC/EFV		TDF/3TC/EFV				1280			No signs		W=Working		Stage I	Good	Alive and on treatment				19436		19492		19521		19521		19556		19557		19585		19585		19624		19625		19654		19661
20	31				504			TDF/3TC/EFV		TDF/3TC/EFV				518			No signs		W=Working		Stage I	Good	Alive and on treatment				19443		19472		19501		19501		19529		19529		19561		19566		19592		19592		19634		19634
88	25					Yes	Yes	TDF/3TC/EFV		TDF/3TC/EFV				1273			No signs		W=Working		Stage I	Good	Alive and on treatment				19456		19456		19486		19528		19549		19582		19610		19610		19666		19666		19729		19729
87	24				979			TDF/3TC/EFV		TDF/3TC/EFV				1370			No signs		W=Working		Stage I	Good	Alive and on treatment				19401		19401		19415		19415		19443		19451		19478		19478		19506		19506		19534		19541
61	30				686			TDF/3TC/EFV		TDF/3TC/EFV				720			No signs				Stage I	Good	Alive and on treatment				19444		19554			Yes	19598		19626		19627		19655		19663		19688		19688		19711		19736
43	32				454			AZT/3TC/NVP		AZT/3TC/NVP				558			No signs		W=Working		Stage IV	Good	Alive and on treatment				19500		19500		19556		19556		19612		19626		19689		19689		19752		19752		19829		19829
68	18				809			TDF/3TC/EFV		TDF/3TC/EFV				1211			No signs		W=Working		Stage I	Good	Lost to follow up				19436			Yes	19464		19464		19492		19492		19520		19527		19555		19555		19583		19583
77	18				463			TDF/3TC/EFV		TDF/3TC/EFV				994			No signs		W=Working		Stage I	Good	Lost to follow up				19436		19436		19472		19478		19506		19506		19534		19535		19563		19563		19591		19591
79	24				275			TDF/3TC/EFV		TDF/3TC/EFV				385			No signs		W=Working		Stage I	Good	Lost to follow up				19444		19444		19473		19474		19500		19500		19529		19529		19557		19557		19589		19589
81	18				607			TDF/3TC/EFV		TDF/3TC/EFV				797			No signs		W=Working		Stage I	Good	Lost to follow up				19423		19423		19452		19500		19528		19528		19556		19556		19584		19584		19612		19648
48	32				821			TDF/3TC/EFV		TDF/3TC/EFV				1038			No signs		W=Working		Stage II	Good	Alive and on treatment				19410		19410		19438		19438		19470		19466		19480		19480		19515		19515		19543		19543
47	30				317			AZT/3TC/EFV		CBV/EFV				585			No signs		W=Working		Stage I	Good	Alive and on treatment				19409		19409		19437		19437		19472		19472		19500		19500		19535		19535		19563		19563
51	26				95			TDF/3TC/EFV		TDF/3TC/EFV				466			No signs		W=Working		Stage I	Good	Alive and on treatment				19437		19436		19465		19467		19481		19486		19515		19522		19555		19557		19585		19606
49	24				870			TDF/3TC/EFV		TDF/3TC/EFV				900			No signs		W=Working		Stage II	Good	Alive and on treatment				19387		19387		19415		19415		19443		19443		19471		19471		19499		19499		19527		19527
52	21					Yes	Yes	TDF/3TC/EFV		TDF/3TC/EFV				1491			No signs		W=Working		Stage I	Good	Alive and on treatment				19381		19381		19409		19409		19437		19437		19464		19464		19492		19492		19520		19520
54	30				554			TDF/3TC/EFV		TDF/3TC/EFV				664			No signs		W=Working		Stage I	Good	Alive and on treatment				19381		19381		19409		19409		19437		19437		19465		19465		19493		19493		19521		19521
55	28				254			TDF/3TC/EFV		TDF/3TC/EFV				866			No signs		W=Working		Stage I	Good	Alive and on treatment				19388		19388		19402		19402		19437		19493		19521		19521		19556		19556		19584
46	34				483			AZT/3TC/NVP		CBV/NVP				310			No signs		W=Working		Stage IV	Good	Alive and on treatment				19402		19401		19429			Yes	19457		19457		19485		19485		19520		19520		19555		19555
45	27				196			TDF/3TC/EFV		TDF/3TC/EFV				297			No signs		W=Working		Stage I	Good	Alive and on treatment				19450		19450		19480		19480		19508		19508		19540		19540		19570		19570		19603		19606
44	32				325			AZT/3TC/NVP		AZT/3TC/NVP				126			No signs		W=Working		Stage I	Good	Alive and on treatment				19458		19458		19486		19486		19514		19514		19542		19542		19590		19590		19639		19639
66	30				334			AZT/3TC/EFV		AZT/3TC/EFV				578			No signs		W=Working		Stage II	Good	Alive and on treatment				19416		19430		19458		19458		19486		19486		19500		19500		19521		19549		19612		19612
70	31				387			TDF/3TC/EFV		TDF/3TC/EFV				486			No signs		W=Working		Stage I	Good	Alive and on treatment				19450		19450		19478		19478		19506		19506		19534		19534		19576		19578		19606		19611
71	24				542			TDF/3TC/EFV		TDF/3TC/EFV				773			No signs		W=Working		Stage I	Good	Alive and on treatment				19450		19450		19480		19480		19508		19508		19536		19537		19564		19564		19599		19599
73	29				195			TDF/3TC/EFV		TDF/3TC/EFV				369			No signs		W=Working		Stage III	Good	Lost to follow up				19388		19395		19423		19423		19451		19451		19486		19486		19514		19549		19577		19584
74	31				698		Yes	TDF/3TC/EFV		TDF/3TC/EFV				621			No signs		W=Working		Stage I	Good	Alive and on treatment				19381		19380		19408		19408		19437		19437		19472		19472		19500		19500		19528		19534
75	25				1001			AZT/3TC/EFV		AZT/3TC/EFV				812			No signs		W=Working		Stage III	Good	Alive and on treatment				19436		19436		19464		19464		19492		19492		19520		19520		19548		19548		19576		19576
80	29				358			TDF/3TC/EFV		TDF/3TC/EFV				1081			No signs		W=Working		Stage II	Good	Alive and on treatment				19430		19430		19459		19459		19485		19485		19521		19519		19549		19549		19578		19577
83	32				771			TDF/3TC/EFV		TDF/3TC/EFV				791			No signs		W=Working		Stage I	Good	Alive and on treatment				19443		19443		19471		19471		19499		19499			Yes		Yes	19569		19569		19597		19597
86	27				993			TDF/3TC/EFV		TDF/3TC/EFV				750			No signs		W=Working		Stage I	Good	Alive and on treatment				19395		19394		19422		19422		19464		19464		19492		19492		19520		19527		19555		19555
89	24				236			TDF/3TC/EFV		TDF/3TC/EFV				491			No signs		W=Working		Stage I	Good	Alive and on treatment				19376		19375		19402		19402		19437		19437		19466		19465		19480		19480		19508		19508
57	32				1164			TDF/3TC/EFV		TDF/3TC/EFV				1551			No signs		W=Working		Stage I	Good	Alive and on treatment				19415		19411			Yes		Yes	19443		19444		19472		19472		19507		19507		19535		19535
60	27				254			AZT/3TC/NVP		AZT/3TC/NVP				227			No signs		W=Working		Stage I	Poor	Lost to follow up				19416		19416		19444		19444		19472		19486		19514		19514		19542		19549		19577		19577
59	23				1051			TDF/3TC/EFV		TDF/3TC/EFV				920			No signs		W=Working		Stage I	Good	Lost to follow up				19415		19415		19457		19464		19492		19492		19520		19562		19590		19606		19662		19662
63	27				877			TDF/3TC/EFV		TDF/3TC/EFV				914			No signs		W=Working		Stage I	Good	Alive and on treatment				19381		19381		19402		19402		19430		19430		19458		19465		19478		19480			Yes	19506
41	24				842			AZT/3TC/EFV		AZT/3TC/EFV				944			No signs		W=Working		Stage III	Good	Alive and on treatment				19401		19401		19415		19415		19443		19443		19471		19471		19499		19499		19527		19527
40	32				771			TDF/3TC/EFV		TDF/3TC/EFV				791			No signs		W=Working		Stage I	Good	Alive and on treatment				19443		19443		19471		19471		19499		19499			Yes		Yes	19569		19569		19597		19597
37	38							TDF/3TC/EFV		TDF/3TC/EFV				1247			No signs		W=Working		Stage I	Good	Alive and on treatment				19414		19473		19507		19507		19624		19596		19652		19652		19687		19687		19771		19771
36	21				659			TDF/3TC/EFV		TDF/3TC/EFV				835			No signs		W=Working		Stage I	Good	Alive and on treatment				19409		19409		19437		19437		19464		19464		19492		19492		19520		19520		19548		19548
34	24				148			AZT/3TC/NVP		AZT/3TC/NVP				72			No signs		W=Working		Stage II	Good	Alive and on treatment				19450		19457		19485		19595		19534		19541		19569		19569		19604		19590		19597		19595
33	20				626			TDF/3TC/EFV		TDF/3TC/EFV				708			No signs		W=Working		Stage I	Good	Alive and on treatment				19444		19444		19472		19485		19513		19513		19541		19541		19569		19569		19597		19597
29	24				870			TDF/3TC/EFV		TDF/3TC/EFV				900			No signs		W=Working		Stage II	Good	Alive and on treatment				19387		19387		19415		19443		19471		19471		19499		19499		19527		19527		19555		19555
28	19	Yes			843			TDF/3TC/EFV		TDF/3TC/EFV				919			No signs		W=Working		Stage I	Good	Alive and on treatment				19422		19422		19451		19507		19536		19536		19568		19569		19598		19598		19631		19661
27	25				692			TDF/3TC/EFV		TDF/3TC/EFV				862			No signs		W=Working		Stage I	Good	Alive and on treatment				19431		19431		19459		19480		19508		19508		19535		19556		19585		19584		19626		19626
26	21				350			TDF/3TC/EFV		TDF/3TC/EFV				867			No signs		W=Working		Stage I	Good	Alive and on treatment				19416		19459		19487		19487		19521		19546		19577		19577		19613		19613		19645		19648
23	22				1203			TDF/3TC/EFV		TDF/3TC/EFV				1557			No signs		W=Working		Stage II	Good	Alive and on treatment				19475		19444		19473		19502		19535		19535		19569		19569		19598		19598		19631		19631
22	25				743			TDF/3TC/EFV		TDF/3TC/EFV				801			No signs		A=Ambulatory		Stage II	Good	Alive and on treatment				19409		19409		19437		19437		19471		19465		19493		19493		19521		19521		19555		19554
19	29				300			TDF/3TC/EFV		TDF/3TC/EFV				503			No signs		W=Working		Stage I	Good	Alive and on treatment				19450		19450		19479		19480		19508		19508		19534		19534		19570		19570		19598		19600
18	31				148			TDF/3TC/EFV		TDF/3TC/EFV				228			No signs		W=Working		Stage I	Good	Alive and on treatment				19436		19436		19463		19463		19478		19494		19522		19555		19599		19599		19627		19627
17	26							TDF/3TC/EFV		TDF/3TC/EFV				861			No signs		W=Working		Stage I	Good	Alive and on treatment				19444		19444		19472		19473		19506		19505		19536		19617		19647		19647		19673		19673
16	24				486			TDF/3TC/EFV		TDF/3TC/EFV				1089			No signs		W=Working		Stage I	Good	Alive and on treatment				19380		19380		19408		19408		19436		19436		19464		19520		19548		19548		19611
15	22			Yes	379			TDF/3TC/EFV		TDF/3TC/EFV				858			No signs		W=Working		Stage II	Not documented	Alive and on treatment				19380		19380		19408		19408		19436		19436		19471		19471		19501		19501		19529		19529
13	28				524			TDF/3TC/EFV		TDF/3TC/EFV				984			No signs		W=Working		Stage I	Good	Alive and on treatment				19414		19442		19477		19477		19508		19508		19534		19540		19569		19569		19597		19625
12	30				502			TDF/3TC/EFV		TDF/3TC/EFV				569			No signs		W=Working		Stage II	Good	Alive and on treatment				19423		19430		19460		19467		19493		19542		19571		19584		19613		19626		19653		19673
11	25				246			AZT/3TC/NVP		AZT/3TC/NVP				405					W=Working		Stage II	Good	Alive and on treatment				19395		19409		19423		19423		19451		19451		19516		19516		19541		19541		19569		19569
10	31				565			TDF/3TC/EFV		TDF/3TC/EFV				987			No signs		W=Working		Stage I	Good	Alive and on treatment				19379		19379		19407		19407		19445		19436		19471		19472		19501		19501		19528		19528
9	25				736			TDF/3TC/EFV		TDF/3TC/EFV				480			No signs		W=Working		Stage II	Good	Alive and on treatment				19394		19394		19408		19408		19436		19436		19457		19457		19485		19486		19521		19521
8	25				557			TDF/3TC/EFV		TDF/3TC/EFV				860								Good	Alive and on treatment				19685		19381		19409		19409		19451		19423		19487		19492		19522		19534		19566		19571
7	20				1275			TDF/3TC/EFV		TDF/3TC/EFV				1041			No signs		W=Working			Good	Alive and on treatment				19409		19409		19423		19429		19457		19458		19493		19493		19522		19535		19563		19563
6	21				801			TDF/3TC/EFV		TDF/3TC/EFV				840			No signs		W=Working		Stage I	Good	Alive and on treatment				19410		19410		19471		19471		19501		19501		19529		19529		19557		19557		19599		19599
5	19				1118			TDF/3TC/EFV		TDF/3TC/EFV				1063			No signs		W=Working		Stage I	Good	Alive and on treatment				19402		19402		19437		19437		19465		19465		19493		19493		19521		19521		19556		19556
4	18				241			TDF/3TC/EFV		TDF/3TC/EFV				315			No signs		W=Working		Stage I	Good	Alive and on treatment				19436		19436		19466		19569		19584		19584		19613		19613		19647		19647		19676		19676
2	20	Yes			778			TDF/3TC/EFV		TDF/3TC/EFV				1070			No signs		W=Working		Stage II	Good	Alive and on treatment				19379		19379		19407		19515		19528		19555		19583		19583		19611		19612		19641		19641
1	25				400			TDF/3TC/EFV		TDF/3TC/EFV				707			No signs		W=Working		Stage I	Good	Alive and on treatment				19409		19409		19437		19437		19465		19465		19500		19500		19528		19528		19556		19556
3	23				311			TDF/3TC/EFV		TDF/3TC/EFV				295			No signs		W=Working		Stage I	Good	Alive and on treatment				19402		19402		19401		19491		19520		19520		19576		19582		19604		19612		19641		19641
2	33			Yes	742			TDF/3TC/EFV		TDF/3TC/EFV				865			No signs		W=Working		Stage I	Good	Alive and on treatment				19385		19385		19409		19409		19438		19438		19468		19470		19499		19494		19520		19529
1	21	Yes	Yes		335			TDF/3TC/EFV		18/12/14				420			No signs		W=Working		Stage I	Good	Alive and on treatment				19435		19435		19465		19465		19534		19534		19562		19568		19597		19597		19625		19625
2	20				684			3TC/NVP/AZT		3TC/NVP/AZT				1047			No signs		W=Working		Stage I	Good	Alive and on treatment				19446		19446		19477		19477		19505		19505		19535		19535		19568		19568		19539		19635
1	23			Yes	482			AZT/3TC/EFV		AZT/3TC/NVP				588			No signs		W=Working		Stage I	Good	Alive and on treatment				19421		19411		19421		19421		19439		19439		19437		19437		19558		19558		19624		19624
1	26				514			TDF/3TC/EFV		TDF/3TC/EFV				525					W=Working		Stage I	Good	Alive and on treatment				19485		19485		19513		19513		19576		19576		19604		19604		18536		19632		19667		19663
6	23				1008			TDF/3TC/EFV		TDF/3TC/EFV				1676			No signs		W=Working		Stage II	Good	Alive and on treatment				19485		19485		19513		19515		19541		19544		19576		19575		19604		19605		19632		19634
7	23			Yes	474			TDF/3TC/EFV		TDF/3TC/EFV				601			No signs		W=Working		Stage II	Good	Alive and on treatment				19421		19423		19451		19456		19478		19478		19506		19508		19534		19536		19562		19569
12	23				499			TDF/3TC/EFV		TDF/3TC/EFV				589			No signs		W=Working		Stage I	Good	Alive and on treatment				19422		19422		19452		19452		19479		19480				19509		19544		19544		19572		19554
9	22	Yes			240			TDF/3TC/EFV		TDF/3TC/EFV				420			No signs		W=Working		Stage I	Good	Lost to follow up				19425		19523		19550		19554		19582		19577		19641		19641		19669		19673		19705		19705
4	26				433			TDF/3TC/EFV		TDF/3TC/EFV				763			No signs		W=Working		Stage I	Good	Alive and on treatment				19421		19421		19452		19453		19482		19486		19514		19507		19541		19540		19576		19612
11	28				558		Yes	TDF/3TC/EFV		TDF/3TC/EFV				608			No signs		W=Working		Stage I	Good	Transfer out	Yes			19437		19437		19466		19467		19498		19498		19527		19527		19554		19554		19586		19586
5	26				571			TDF/3TC/EFV		TDF/3TC/EFV				862			No signs		W=Working		Stage I	Good	Alive and on treatment				19415		19443		19443		19450		19485		19480		19513		19513		19541		19543		19576		19569
13	25				189			TDF/3TC/EFV		TDF/3TC/EFV				478			No signs		W=Working		Stage I	Good	Alive and on treatment				19428		19430		19458		19459		19491		19493		19521		19528		19556		19556		19586		19583
10	23					Yes		TDF/3TC/EFV		TDF/3TC/EFV				841			No signs		W=Working		Stage I		Alive and on treatment				19460		19460		19466		19466		19496		19499		19527		19528		19565		19569		19597		19598
8	34				514			TDF/3TC/EFV		TDF/3TC/EFV				792			No signs		W=Working		Stage I	Good	Alive and on treatment				19442		19472		19513		19513		19541		19541		19576		19576		19604		19604		19632		19632
2	26	Yes			440			TDF/3TC/EFV		TDF/3TC/EFV				1075			No signs		W=Working		Stage II	Good	Alive and on treatment				19450		19450		19485		19485		19513		19513		19541		19541		19576		19576		19604		19604
4	25				483			TDF/3TC/EFV		TDF/3TC/EFV				668			No signs		W=Working		Stage I	Good	Alive and on treatment				19451		19451		19455		19455		19513		19514		19541		19541		19576		19575		19604		19604
123	22				706			TDF/3TC/EFV		TDF/3TC/EFV				1043			No signs		W=Working		Stage I	Good	Alive and on treatment				19374		19389		19396		19431		19431		19459		19550		19463		19550		19550		19564		19564
126	23				240			TDF/3TC/EFV		TDF/3TC/EFV				396			No signs		W=Working		Stage I	Good	Alive and on treatment				19382		19397				19452		19480		19529		19557		19557		19571		19583		19674		19669
128	33				606			TDF/3TC/EFV		TDF/3TC/EFV				907			No signs		W=Working		Stage I	Good	Alive and on treatment				19387		19401		19408		19408		19415		19577		19633		19633		19738		19738		19780		19780
131	30				705			TDF/3TC/EFV		TDF/3TC/EFV				973			No signs		W=Working		Stage I	Good	Alive and on treatment				19448		19403		19493		19535		19592		19599		19627		19701		19792		19793				19822
132	20				25			TDF/3TC/EFV		TDF/3TC/EFV				314			No signs		W=Working		Stage I	Good	Alive and on treatment				19393		19393		19452		19393		19407		19407				19576		19694		19736		19457		19457
133	23				177			TDF/3TC/EFV		TDF/3TC/EFV				688			No signs		W=Working		Stage I	Good	Alive and on treatment				19424		19424		19508		19508		19536		19536		19598		19598		19689		19689		19745		19745
139	28	Yes			620			TDF/3TC/EFV		TDF/3TC/EFV				1036			No signs		W=Working		Stage I	Good	Alive and on treatment				19415		19415		19506		19500		19584		19584		19610		19610		19697		19697		19786		19785
142	23				529		Yes	TDF/3TC/EFV		TDF/3TC/EFV				926			No signs		W=Working		Stage I	Good	Alive and on treatment				19387		19387		19401		19401		19647		19705		19795		19795		19885		19885		19913		19913
146	27				527			TDF/3TC/EFV		TDF/3TC/EFV				527			No signs		W=Working		Stage I	Good	Lost to follow up				19450		19450		19451		19451		19485		19492		19520		19520		19527		19527		19548		19548
149	21				1504			TDF/3TC/EFV		TDF/3TC/EFV		Yes			Yes		No signs		W=Working		Stage I	Good	Lost to follow up				19450		19450		19535		19450		19492		19492		19520		19520		19541		19541		19562
122	27	Yes			400			TDF/3TC/EFV		TDF/3TC/EFV				455			No signs		W=Working		Stage I	Good	Alive and on treatment				19381		19381		19416		19416		19421		19465		19521		19521				19549		19633		19633
125	31				631			TDF/3TC/EFV		TDF/3TC/EFV				735			No signs		W=Working		Stage I	Good	Alive and on treatment				19382		19382		19411		19411				19556		19570		19655		19746		19746		19774		19774
16	25	Yes				Yes	Yes	TDF/3TC/EFV		TDF/3TC/EFV		Yes			Yes		No signs		W=Working		Stage I	Not documented	Lost to follow up				19450		19452		19508
17	18	Yes				Yes	Yes	TDF/3TC/EFV		TDF/3TC/EFV		Yes			Yes		No signs		W=Working		Stage I	Good	Alive and on treatment				19411		19424		19458		19564		19592		19597		19660		19674		19757		19795		19886		19879
36	30	Yes				Yes	Yes	TDF/3TF/EFV		TDF/3TF/EFV		Yes			Yes		No signs	Yes	Not documented	Yes	Not documented	Not documented	Dead			Yes
34	22	Yes				Yes	Yes	TDF/3TC/EFV		TDF/3TC/EFV		Yes					No signs	Yes	Not documented	Yes	Not documented	Not documented	Lost to follow up			Yes
35	18	Yes				Yes	Yes	TDF/3TC/EFV		TDF/3TC/EFV		Yes			Yes	Yes	Not documented	Yes	Not documented	Yes	Not documented	Not documented	Lost to follow up
1	34	Yes				Yes	Yes	TDF/3TC/EFV		TDF/3TC/EFV				685			Not documented		W=Working		Stage I	Good	Missed				19431		19429		19459		19515		19571		19571		19709		19709		19765		19767			Yes	19767
2	20	Yes				Yes	Yes	TDF/3TC/EFV		TDF/3TC/EFV		Yes			Yes		No signs		W=Working		Stage II	Good	Transfer out				19474		19480		19509
3	18	Yes				Yes	Yes	TDF/3TC/EFV		TDF/3TC/EFV		Yes			Yes		No signs		W=Working		Stage I	Not documented	Lost to follow up				19409
4	35	Yes	Yes			Yes	Yes	TDF/3TC/EFV		TDF/3TC/EFV				760			No signs		W=Working		Stage I	Not documented	Lost to follow up				19435		19452			Yes
5	18	Yes				Yes	Yes	TDF/3TC/EFV		TDF/3TC/EFV		Yes			Yes		No signs		W=Working		Stage I	Good	Alive and on treatment				19465		19548		19486		19486		19516		19516		19544		19544		19574		19571		19603		19603
6	22	Yes				Yes	Yes	TDF/3TC/EFV		2/10/14				378			No signs		W=Working		Stage I	Good	Alive and on treatment					Yes	19405		19432		19435		19465		19465		19498		19690		19751		19751		19809		19816
7	24					Yes	Yes	TDF/3TC/EFV		TDF/3TC/EFV		Yes					No signs		W=Working		Stage I	Good	Alive and on treatment				19421		19446		19627		19627		19688		19423		19851		19851		19912		19914		19970		19991
8	22	Yes				Yes	Yes	TDF/3TC/EFV		AZT/3TC/EFV		Yes			Yes		No signs		W=Working		Stage I	Good	Alive and on treatment				19435		19435		19470		19467		19516		19516		19542		19542		19575		19546		19607		19598
9	29	Yes			240		Yes	TDF/3TC/EFV		TDF/3TC/EFV		Yes			Yes		No signs		W=Working		Stage I	Good	Alive and on treatment				19459		19466		19555		19576		19662		19667		19730		19816		19905		19912		19998		19998
10	26	Yes						TDF/3TC/EFV		TDF/3TC/EFV		Yes			Yes		No signs		W=Working		Stage I	Good	Lost to follow up				19460		19452				19488								19537		19565						19593
11	23					Yes	Yes	TDF/3TC/EFV		TDF/3TC/EFV		Yes			Yes		No signs		W=Working		Stage I	Good	Alive and on treatment				19420		19422		19449		19450		19481		19632		19725		19725		19809		19809		19901		19901
12		Yes				Yes	Yes	TDF/3TC/EFV		TDF/3TC/EFV		Yes			Yes		No signs		W=Working		Stage I	Good	Lost to follow up				19424		19487				19520		19548		19548		19545		19583		19613		19611		19669
13	28	Yes				Yes	Yes	TDF/3TC/EFV		TDF/3TC/EFV		Yes			Yes		No signs		W=Working		Stage II	Good	Lost to follow up				19149		19151		19179		19186		19247		19372		19403		19403		19430		19452		19482		19494
14	28	Yes				Yes	Yes	TDF/3TC/EFV		TDF/3TC/EFV		Yes			Yes		No signs		W=Working		Stage I	Good	Alive and on treatment				19443		19459			Yes	19611		19672		19672		19428		19521		19975		19956		20017		20017
15	23	Yes			879			TDF/3TC/EFV		TDF/3TC/EFV				879			No signs		W=Working		Stage I	Good	Alive and on treatment					Yes	19438			Yes	19499		19557		19557		19618		19618		19676		19676			Yes	19758
33	29	Yes	Yes			Yes	Yes	TDF/3TC/EFV		TDF/3TC/EFV		Yes			Yes		No signs		W=Working		Stage IV	Not documented	Lost to follow up				19403
32	30	Yes			292			TDF/3TC/EFV		AZT/3TC/EFV				805			No signs		W=Working		Stage I	Good	Alive and on treatment				19431		19431		19459		19464		19522		19522		19548		19541		19604		19620		19711		19711
31	25	Yes				Yes	Yes	TDF/3TC/EFV		TDF/3TC/EFV					Yes		No signs		W=Working		Stage I	Good	Transfer out				19399		19394		19419		19422		19464		19464		19492		19491		19520		19520		19547		19534
30	21					Yes	Yes	TDF/3TC/EFV		TDF/3TC/EFV		Yes			Yes		No signs		W=Working		Stage I	Good	Lost to follow up				19204		19361		19393		19397		19395		19430		19460		19463		19463		19555		19583		19583
29	21	Yes					Yes	TDF/3TC/EFV		TDF/3TC/EFV		Yes			Yes		No signs		W=Working		Stage I	Not documented	Lost to follow up				19431		19445		19473		19474		19481		19481		19509		19510		19542		19666		19753
28	19	Yes				Yes	Yes	TDF/3TC/EFV		TDF/3TC/EFV		Yes			Yes		No signs		W=Working		Stage I	Good	Lost to follow up				19465		19465		19495		19547		19585		19585			Yes
27	35	Yes				Yes	Yes	TDF/3TC/EFV		TDF/3TC/EFV		Yes			Yes	Yes	No signs		W=Working		Stage I	Good	Alive and on treatment				19456		19456		19486		19486		19516		19515		19542		19536		19572		19586		19617		19618
25	20	Yes		Yes		Yes	Yes	TDF/3TC/EVF		TDF/3TC/EVF		Yes			Yes		No signs		W=Working		Not documented	Not documented	Lost to follow up				19431
24	28	Yes				Yes	Yes	TDF/3TC/EFV		TDF/3TC/EFV		Yes			Yes		No signs		W=Working		Stage I	Good	Alive and on treatment				19492		19492		19578		19583		19674		19674		19767		19767		19856		19856		19949		19978
23	27	Yes				Yes	Yes	TDF/3TC/EFV		TDF/3TC/EFV		Yes			Yes		No signs		W=Working		Stage I	Good	Alive and on treatment				19453		19453		19484		19484		19542		19542		19572		19606		19639		19676		19732		19732
22	19	Yes			1150			TDF/3TC/EFV		TDF/3TC/EFV		Yes			Yes		No signs		W=Working		Stage II	Good	Alive and on treatment				18960		18962		19016		19032		19088		19088		19149		19109				19177		19178		19245
21	24	Yes			892			TDF/3TC/EFV		TDF/3TC/EFV		Yes			Yes		No signs		W=Working		Stage IV	Good	Transfer out				19410		19410
18	28	Yes		Yes		Yes	Yes	15/1/13		TDF/3TC/EFV		Yes			Yes		No signs		W=Working		Stage I	Good	Lost to follow up				19403		19403		19459		19494		19557		19648		19737
26	28	Yes				Yes	Yes	TDF/3TC/EFV		TDF/3TC/EFV		Yes			Yes		No signs		W=Working		Stage I	Not documented	Lost to follow up					Yes
19	25					Yes	Yes	TDF/3TC/EFV		TDF/3TC/EFV		Yes			Yes		No signs		W=Working		Stage I	Good	Alive and on treatment				19410		19410		19435		19435		19470		19491		19536		19536		19563		19563		19593		19599
20	35	Yes					Yes	TDF/3TC/EFV		TDF/3TC/EFV		Yes			Yes		No signs		W=Working		Stage I	Good	Alive and on treatment				19435		19480		19509		19501		19530		19549		19583		19592		19957		19662		19753		19933
4	24	Yes				Yes	Yes	TDF/3TC/EFV		TDF/3TC/EFV		Yes			Yes		No signs		W=Working	Yes	Not documented	Not documented	Lost to follow up				19428			Yes
1	30	Yes				Yes	Yes	TDF/3TC/EFV		TDF/3TC/EFV		Yes			Yes		No signs		W=Working		Not documented	Fair	Alive and on treatment					Yes	19521		19551		19575		19579		19694		20096		20118		20145
3	35	Yes				Yes	Yes	TDF/3TC/EFV		TDF/3TC/EFV		Yes			Yes		No signs		W=Working		Not documented	Not documented	Transfer out				19456		19456		19484		19557		19618		19648		19667		19667		19730
2		Yes				Yes	Yes	TDF/3TC/EFV		TDF/3TC/EFV		Yes			Yes		No signs		W=Working		Stage I	Good	Alive and on treatment				19428		19575		19574		19634		19664		19680		19769		19769		19796		19849		19907		19970
7	27	Yes				Yes	Yes	TDF/3TC/EFV		TDF/3TC/EFV		Yes			Yes		No signs		W=Working		Stage I	Good	Alive and on treatment				19456		19456		19484		19484		20272		19542		19604		19606		19634		19639		19667		19673
6	24	Yes				Yes	Yes	TDF/3TC/EFV		TDF/3TC/EFV					Yes		No signs		W=Working		Stage I	Good	Alive and on treatment				19429		19432		19460		19495		19529		19519		19548		19541		19572		19583		19614		19620
5	35	Yes				Yes	Yes	TDF/3TC/EFV		TDF/3TC/EFV		Yes			Yes		No signs		W=Working		Stage I	Not documented	Alive and on treatment				19436		19462		19491		19802		19830		19841		19900		19977		20005		20110		20138
8	37	Yes				Yes	Yes	TDF/3TC/EFV		TDF/3TC/EFV		Yes			Yes		No signs		W=Working		Stage I	Good	Lost to follow up				19632		19632		19662
9	30	Yes		Yes		Yes	Yes	AZT/3TC/NVP		AZT/3TC/NVP		Yes			Yes		No signs		W=Working		Stage I	Good	Alive and on treatment				19367		19514		19514		19542		19542		19572		19572		19604		19604		19632		19632		19660
1	35	Yes				Yes	Yes	TDF/3TC/EFV		TDF/3TC/EFV		Yes			Yes		No signs		W=Working		Stage I	Good	Alive and on treatment					Yes	19634		19661		19664		19689		19689		19752		19735		19794		19794		19829		19829
7	37	Yes				Yes	Yes	TDF/3TC/EFV		TDF/3TC/EFV		Yes			Yes		No signs		W=Working		Stage I	Good	Lost to follow up					Yes		Yes		Yes		Yes		Yes		Yes				Yes		Yes		Yes		Yes
10	28	Yes				Yes	Yes	TDF/3TC/EFV		TDF/3TC/EFV		Yes			Yes		No signs		W=Working		Stage I	Not documented	Lost to follow up				19634
2	23	Yes				Yes	Yes	TDF/3TC/EFV		TDF/3TC/EFV				879			No signs		W=Working		Stage I	Good	Alive and on treatment				19480		19480		19543		19554		19585		19585		19613		19613		19634		19634		19661		19662
3	30	Yes				Yes	Yes	TDF/3TC/EFV		TDF/3TC/EFV		Yes			Yes		No signs		W=Working		Stage I	Good	Lost to follow up				20109		20109			Yes
4		Yes				Yes	Yes	TDF/3TC/EFV		TDF/3TC/EFV		Yes			Yes		No signs		W=Working		Stage I	Not documented	Lost to follow up				19444			Yes
5	39	Yes				Yes	Yes	TDF/3TC/EFV		TDF/3TC/EFV				482			No signs		W=Working		Stage I	Good	Alive and on treatment				19424		19424		19452		19452		19501		19501		19529		19529		19557		19561		19589		19682
6	38	Yes				Yes	Yes	TDF/3TC/EFV		TDF/3TC/EFV		Yes			Yes		No signs	Yes	W=Working	Yes	Not documented	Not documented	Lost to follow up				19641			Yes
11	22	Yes				Yes	Yes	TDF/3TC/EFV		TDF/3TC/EFV		Yes			Yes		No signs		W=Working		Stage I	Not documented	Alive and on treatment				19689		19753		19808		19927		20005		20005		20032		20032		20060		20067		20123		20130
1	26	Yes	Yes	Yes		Yes	Yes	TDF/3TC/EFV		TDF/3TC/EFV		Yes			Yes		No signs		W=Working	Yes	Not documented	Not documented	Lost to follow up				19417		19417		19441		19441		19473
4	30	Yes				Yes	Yes	TDF/3TC/EFV		TDF/3TC/EFV		Yes			Yes		No signs		W=Working		Stage II	Good	Lost to follow up	Yes			19459			Yes
5	31	Yes				Yes	Yes	TDF/3TC/EFV		TDF/3TC/EFV		Yes			Yes		Not documented		W=Working		Stage I	Good	Lost to follow up				19411		19417		19445
6	30	Yes	Yes			Yes	Yes	TDF/3TC/EFV		TDF/3TC/EFV		Yes			Yes		No signs		W=Working		Stage II	Not documented	Lost to follow up				19443			Yes
3	27		Yes			Yes	Yes	TDF/3TC/EFV		TDF/3TC/EFV		Yes			Yes		No signs		Not documented		Not documented	Not documented	Lost to follow up				19466		19466			Yes	19498		19529		19592		19620		19625		19653		19653		19711
2	36	Yes	Yes		891			TDF/3TC/EFV		TDF/3TC/EFV				1139			No signs		W=Working		Stage III	Good	Alive and on treatment				19459		19459		19487		19505		19529		19557		19585		19585		19613		19648		19676		19681
1	19			Yes		Yes	Yes	TDF/3TC/EFV		TDF/3TC/EFV		Yes			Yes		No signs		W=Working		Stage I	Good	Lost to follow up						19423		19423		19451		19451
2	36					Yes	Yes	TDF/3TC/EFV		TDF/3TC/EFV				604			No signs		W=Working		Stage I	Good	Alive and on treatment						19430		19430		19458		19458		19495		19495		19522			Yes	19579		19579		19644
3	32				277			TDF/3TC/EFV		TDF/3TC/EFV				277			No signs		W=Working		Stage I	Good	Alive and on treatment						19437		19436		19466		19466		19551		19556		19645		19646		19737		19736		19829
4	30					Yes	Yes	TDF/3TC/EFV		TDF/3TC/EFV				349			No signs		W=Working		Stage I	Good	Alive and on treatment						19403		19403		19458		19458		19487		19487		19527		19522		19540		19539		19578
5	34					Yes	Yes	TDF/3TC/EFV		TDF/3TC/EFV		Yes			Yes		Not documented	Yes	Not documented	Yes	Not documented	Good	Lost to follow up						19404		19406			Yes	19432
6	23					Yes	Yes	TDF/3TC/EFV		TDF/3TC/EFV				628			No signs		W=Working		Stage I	Good	Alive and on treatment						19432		19425		19444		19444		19534		19472		19565		19565		19600		19600		19628
7	20					Yes	Yes	TDF/3TC/EFV		TDF/3TC/EFV				1075			No signs		W=Working		Stage I	Good	Alive and on treatment						19472		19472		19509		19500		19535		19537		19537		19565		19537		19565		19565
8	30					Yes	Yes	TDF/3TC/EFV		TDF/3TC/EFV		Yes			Yes		No signs		W=Working		Stage I	Good	Alive and on treatment						19465		19465		19493		19493		19514		19514		19561		19561		19593		19593		19600
9	19				851			TDF/3TC/EFV		TDF/3TC/EFV				851			No signs		W=Working		Stage I	Good	Alive and on treatment						19395		19395		19537		19565		19590		19620		19640		19670		19668		19696		19696
1	23				322			TDF/3TC/EFV		TDF/3TC/EFV				322			No signs		W=Working		Stage I	Good	Alive and on treatment						19469		19469		19499		19499		19508		19497		19536		19539		19584		19569		19613
2	20				394			TDF/3TC/EFV		TDF/3TC/EFV				394			No signs		W=Working		Stage I	Good	Alive and on treatment						19400		19400		19463		19463		19554		19554		19639		19641		19729		19729		19820
3	18	Yes				Yes	Yes	TDF/3TC/EFV		TDF/3TC/EFV				743			No signs		W=Working		Stage I	Good	Transfer out	Yes					19396		19396		19424		19424		19459		19455		19487		19487		19520		19520		19568
4	22					Yes	Yes	TDF/3TC/EFV		TDF/3TC/EFV		Yes			Yes		No signs	Yes	W=Working		Stage I	Poor	Lost to follow up						19660		19445			Yes	19691
5	20	Yes			536			TDF/3TC/EFV		TDF/3TC/EFV				536			No signs		W=Working		Stage I	Poor	Lost to follow up						19508		19438		19566		19595		19619		19649			Yes
1	33					Yes	Yes	TDF/3TC/EFV		TDF/3TC/EFV				706			No signs		W=Working		Stage I	Good	Lost to follow up						19438		19438		19466		19466		19504		19504		19554		19563		19589		19589		19617
2	22				507			TDF/3TC/EFV		TDF/3TC/EFV				507			No signs		W=Working		Stage I	Good	Alive and on treatment						19792		19801		19789		19828		19856		19867		19901		19901		19929
3	20					Yes	Yes	TDF/3TC/EFV		TDF/3TC/EFV		Yes			Yes		No signs		W=Working		Stage I	Good	Lost to follow up	Yes					19395		19395		19436		19439		19472			Yes	19500		19500		19764			Yes	19797
4	27	Yes				Yes	Yes	TDF/3TC/EFV		TDF/3TC/EFV		Yes			Yes	Yes	Not documented		W=Working		Stage II	Not documented	Lost to follow up								19429
1	29					Yes	Yes	TDF/3TC/EFV		TDF/3TC/EFV				1413			No signs		W=Working		Stage I	Good	Alive and on treatment						19458		19458		19488		19488		19518		19518		19563		19550		19578		19578		19607
2	26					Yes	Yes	TDF/3TC/EFV		TDF/3TC/EFV				663			No signs		W=Working		Stage I	Good	Alive and on treatment						19458		19458		19520		19486		19641		19734		19737		19737		19763		19398		19795
3	24					Yes	Yes	TDF/3TC/EFV		TDF/3TC/EFV				1141			No signs		W=Working		Stage I	Good	Alive and on treatment						19415		19415		19458		19450		19480		19480		19509		19509		19537		19537		19566
4	23				813			TDF/3TC/EFV		TDF/3TC/EFV				822			No signs		W=Working		Stage I	Good	Alive and on treatment						19410		19410		19471		19471		19557		19557		19620		19613		19684		19676		19753
5	21					Yes	Yes	TDF/3TC/EFV		TDF/3TC/EFV		Yes			Yes		No signs		W=Working		Stage I	Not documented	Dead						19374		19374					Yes
6	25					Yes	Yes	IF/TDF/3TC/EFV		TDF/3TC/EFV					Yes		No signs		W=Working		Stage I	Not documented	Lost to follow up
1	24				777			TDF/3TC/EFV		TDF/3TC/EFV				1012			No signs		W=Working		Stage I	Good	Lost to follow up				19404		19404		19430		19437		19465		19465		19494		19494		19524		19526		19556		19556
2	27					Yes	Yes	TDF/3TC/EFV		22/02/2013		Yes			Yes		No signs		W=Working		Stage I	Not documented	Lost to follow up				19439
3	32					Yes	Yes	TDF/3TC/EFV		TDF/3TC/EFV				1143			No signs		W=Working		Stage I	Good	Alive and on treatment				19442		19437		19467		19493		19521		19563		19593		19600		19604		19604		19632		19632
4	28					Yes	Yes	TDF/3TC/EFV		TDF/3TC/EFV		Yes					No signs		W=Working		Stage II	Not documented	Transfer out				19466		19438
5	19					Yes	Yes	TDF/3TC/EFV		TDF/3TC/EFV				1087			No signs		W=Working		Stage I	Poor	Alive and on treatment				19424		19527		19555		19556		19576		19589		19604		19604				20052				20052
6	38				553			TDF/3TC/EFV		TDF/3TC/EFV				553			No signs		W=Working		Stage I	Good	Lost to follow up				19390		19449		19462		19491		19520		19590		20043		19745		19774
27	24	Yes			288			TDF/3TC/EFV		TDF/3TC/EFV				398			No signs		W=Working		Stage I	Not documented	Missed				19395		19409		19437		19437		19452		19465		19496		19496		19549		19556		19583		19583
26	20	Yes	Yes		531			TDF/3TC/EFV		TDF/3TC/EFV				531			No signs		W=Working		Stage I	Good	Lost to follow up	Yes			19409		19409		19465		19465		19483		19604		19660		19667		19730
25	21	Yes			832			TDF/3TC/EFV		TDF/3TC/EFV				1088			No signs		W=Working		Stage II	Good	Alive and on treatment				19416		19416		19475		19475		19502			Yes		Yes		Yes	19583		19583		19611		19611
23	35	Yes	Yes		850			TDF/3TC/EFV		TDF/3TC/EFV				610			No signs		W=Working		Stage I	Good	Alive and on treatment				19430		19458		19496		19502		19528		19535		19590		19590		19655		19690		19746		19746
22	24	Yes				Yes	Yes	TDF/3TC/EFV		TDF/3TC/EFV		Yes			Yes		No signs		W=Working		Stage I	Not documented	Lost to follow up	Yes			19458
24	23				397			TDF/3TC/EFV		TDF/3TC/EFV				768			No signs		W=Working		Stage II	Good	Alive and on treatment				19444		19444		19500		19472		19528		19528			Yes		Yes	19613		19613		19613		19613
26	26	Yes			777			TDF/3TC/EFV		TDF/3TC/EFV				1114			No signs		W=Working		Not documented	Not documented	Alive and on treatment				19444		19472		19472		19472		19528		19528		19583		19595		19648		19648		19704		19704
21	21	Yes			312			TDF/3TC/EFV		TDF/3TC/EFV				722			No signs		W=Working		Stage I	Good	Alive and on treatment				19472		19472		19500		19500		19528		19591		19620		19620		19676		19676		19732		19732
20	30				1164			TDF/3TC/EFV		TDF/3TC/EFV				936			No signs		W=Working		Stage II	Good	Alive and on treatment				19416		19416		19444		19444		19472		19472		19528		19528		19583		19583		19611		19613
19	36				694			TDF/3TC/EFV		TDF/3TC/EFV				694			No signs		W=Working		Stage I	Good	Alive and on treatment				19430		19430		19453		19453		19503		19503		19163		19528		19597		19599		19655		19655
18	21	Yes	Yes		312			TDF/3TC/EFV		TDF/3TC/EFV				722			No signs		W=Working		Stage II	Good	Alive and on treatment				19423		19423		19472		19472		19500		19500		19528		19591		19620		19620		19676		19676
17	21					Yes	Yes	TDF/3TC/EFV		TDF/3TC/EFV		Yes			Yes		No signs		W=Working		Stage I	Not documented	Lost to follow up				19430		19430		19458		19465		19496
16	24				440			TDF/3TC/EFV		TDF/3TC/EFV				773			No signs		W=Working		Stage I	Good	Alive and on treatment				19388		19388		19416		19416		19444		19444		19472		19472		19528		19528		19583		19583
15	18	Yes			384			TDF/3TC/EFV		TDF/3TC/EFV				752			No signs		W=Working		Stage I	Fair	Alive and on treatment				19395		19395		19423			Yes	19486			Yes	19500		19500		19542		19570		19597		19620
19	36				694			TDF/3TC/EFV		TDF/3TC/EFV				694			No signs		W=Working		Stage I	Good	Alive and on treatment				19430		19430		19453		19453		19503		19503		19528		19528		19597		19599		19655		19655
3	23	Yes			570			TDF/3TC/EFV		TDF/3TC/EFV				643			No signs		W=Working		Stage II	Not documented	Transfer out				19424		19424		19459		19459		19487		19487		19641
8	19	Yes	Yes			Yes	Yes	TDF/3TC/EFV		TDF/3TC/EFV		Yes			Yes		No signs		W=Working		Stage I	Good	Lost to follow up	Yes			19458
9	24					Yes	Yes	TDF/3TC/EFV		TDF/3TC/EFV		Yes			Yes		No signs		W=Working		Stage I	Good	Lost to follow up	Yes			19395
13	19	Yes			581			TDF/3TC/EFV		TDF/3TC/EFV				581			No signs		W=Working		Stage I	Not documented	Lost to follow up				19409		19397			Yes	19445			Yes	19479		19502
12	20				575			TDF/3TC/EFV		TDF/3TC/EFV				575			No signs		W=Working		Stage I	Not documented	Transfer out				19465		19486
10	20					Yes	Yes	TDF/3TC/EFV		TDF/3TC/EFV				413			No signs		W=Working		Stage I	Not documented	Lost to follow up				19409		19407			Yes	19458		19486		19486		19542		19542		19599		19646		19674		19674
5	19	Yes			501			TDF/3TC/EFV		TDF/3TC/EFV				477			No signs		W=Working		Stage II	Good	Alive and on treatment				19395			Yes	19430		19430		19493		19500		19556			Yes	19646			Yes	19744		19813
2	20				428			TDF/3TC/EFV		TDF/3TC/EFV				539			No signs		W=Working		Stage I	Not documented	Alive and on treatment				19458		19493		19527		19585		19613		19613		19648		19648		19735		19735		19767		19767
11	26				127			TDF/3TC/EFV		TDF/3TC/EFV				200			No signs		W=Working		Stage I	Good	Alive and on treatment				19458		19458		19486		19486		19542		19542		19574		19574		19655		19655		19725		19725
7	30					Yes	Yes	TDF/3TC/EFV		TDF/3TC/EFV				896			No signs		W=Working		Stage I	Good	Alive and on treatment				19444		19444		19472		19472		19528		19528		19611		19613		19669		19669		19704		20069
14	28	Yes			810			TDF/3TC/EFV		TDF/3TC/EFV				734			No signs		W=Working		Stage II	Good	Alive and on treatment				19444		19444		19500		19472		19528			Yes	19585		19585		19613			Yes	19676		19676
6	37	Yes			596			TDF/3TC/EFV		TDF/3TC/EFV				762			No signs		W=Working		Stage I	Good	Alive and on treatment				19423		19423		19489		19489		19545		19545		19583		19542		19599		19599		19660		19660
4	27	Yes				Yes	Yes	TDF/3TC/EFV		TDF/3TC/EFV				477			No signs		W=Working		Stage I	Good	Alive and on treatment			Yes	19444		19444			Yes	19468		19528		19528		19583		19585		19613		19613		19669		19646
1	26	Yes			1458			TDF/3TC/EFV		TDF/3TC/EFV				1066			No signs		W=Working		Stage II	Good	Alive and on treatment				19416		19536		19533		19533		19500		19500		19528			Yes	19585		19585		19613		19613
9	28	Yes				Yes	Yes	TDF/3TC/EFV		TDF/3TC/EFV				106			No signs		W=Working		Stage II	Not documented	Lost to follow up				19776
10	27				328			TDF/3TC/EFV		TDF/3TC/EFV				782			No signs		W=Working		Stage III	Good	Alive and on treatment				19450		19450		19485		19485		19513		19513		19548		19548		19576			Yes	19611
8	28	Yes				Yes	Yes	TDF/3TC/EFV		TDF/3TC/EFV				330			No signs		W=Working		Stage I	Good	Lost to follow up	Yes			19450		19450		19485		19556		19584		19597		19618		19618		19667		19667		19723
7	21					Yes	Yes	TDF/3TC/EFV		TDF/3TC/EFV		Yes					No signs		W=Working		Stage I	Good	Lost to follow up	Yes
6	29	Yes				Yes	Yes	TDF/3TC/EFV		TDF/3TC/EFV		Yes			Yes		No signs		W=Working		Stage II	Poor	Lost to follow up				19422		19459		19485		19485		19515		19667		19695
5	36				614			TDF/3TC/EFV		TDF/3TC/EFV				614			No signs		W=Working		Stage II	Good	Alive and on treatment				19393		19408		19436		19436		19464		19829		19492		19499		19527		19527		19555		19555
4	24	Yes			446									795					W=Working		Stage I	Good	Transfer out				19394			Yes	19422		19422		19450			Yes	19485		19485		19513		19513		19541		19541
3	23	Yes			499			TDF/3TC/EFV		TDF/3TC/EFV				970			No signs		W=Working		Stage I	Good	Alive and on treatment				19436		19436		19464		19464		19492		19492		19499		19499		19555		19555		19583		19583
2	23	Yes				Yes	Yes	TDF/3TC/EFV		TDF/3TC/EFV		Yes			Yes		No signs		W=Working		Stage I	Good	Lost to follow up					Yes
1	34	Yes			380			TDF/3TC/EFV		TDF/3TC/EFV				380			No signs		W=Working		Stage II	Good	Alive and on treatment				19462		19464		19492		19480		19527		19528		19555		19556		19584		19585		19612		19612
1	34	Yes			380			TDF/3TC/EFV		TDF/3TC/EFV				380			No signs		W=Working		Stage II	Good	Alive and on treatment				19462		19464		19492		19480		19527		19528		19555		19556		19584		19585		19612		19612
13	28	Yes			27			TDF/3TC/EFV		TDF/3TC/EFV				798			No signs		W=Working		Stage I	Good	Alive and on treatment						19414		19414		19442		19443		19470		19472		19498			Yes	19584		19582		19645
5	24					Yes	Yes	TDF/3TC/EFV		TDF/3TC/EFV				396			No signs		W=Working		Stage I	Good	Missed	Yes					19991		19985		20003		20059				20059
8	32	Yes			418			DVR/EFV		AZT/3TC/EFV				794			No signs		W=Working		Stage II	Good	Alive and on treatment						19470		19470		19526		19526		19554		19554		19585		19582		19611		19668		19642
11	22	Yes			924			TDF/3TC/EFV		TDF/3TC/EFV				881			No signs		W=Working		Stage II	Good	Alive and on treatment						19472		19472		19493		19491		19555		19577		19663		19583		19670		19670		19753
12	32	Yes			77			TDF/3TC/EFV		TDF/3TC/EFV				175			No signs		W=Working		Stage I	Good	Alive and on treatment						19438		19438		19453		19452		19480		19480		19508		19508		19575		19575		19583
9	22	Yes	Yes		153			DVR-NVP		DVR-NVP				394			No signs		W=Working		Stage I	Good	Alive and on treatment						19437		19437		19465		19465		19549		19549		19577		19577		19661		19661		19745
2	26	Yes			286			TDF/3TC/EFV		TDF/3TC/EFV				541			No signs		W=Working		Stage I	Good	Alive and on treatment						19423		19423		19485		19486		19569		19569		19590		19590		19674		19674		19758
10	29	Yes			308			TDF/3TC/EFV		TDF/3TC/EFV				374			No signs		W=Working		Stage I	Good	Alive and on treatment						19435		19435		19463		19463		19498		19498		19526		19526		19553		19553		19589
1	30				879			AZT/3TC/EFV		AZT/3TC/EFV				751			No signs		W=Working		Stage II	Good	Alive and on treatment						19410		19397		19499		19499		19583		19583		19617		19615		19641		19641		19674
3	28	Yes			429			AZT/3TC/EFV		AZT/3TC/EFV				933			No signs		W=Working		Stage I	Good	Alive and on treatment						19450		19450		19462		19462		19492		19492		19515		19515		19563		19563		19577
4	30	Yes			932			TDF/3TC/EFV		TDF/3TC/EFV				843			No signs		W=Working		Stage I	Good	Alive and on treatment						19389		19389		19410		19417		19433		19499		19537		19529		19557		19557		19585
7	32				65			TDF/3TC/EFV		TDF/3TC/EFV				489			No signs		W=Working		Stage I	Good	Alive and on treatment						19417		19417		19451		19449		19564		19564		19631		19629		19659		19651		19391
6	30	Yes			121			TDF/3TC/EFV		TDF/3TC/EFV				669			No signs		W=Working		Stage I	Good	Alive and on treatment						19451		19451		19480		19480		19519		19519		19549		19549		19584		19579		19673
1	19	Yes				Yes	Yes	TDF/3TC/EFV		TDF/3TC/EFV				437			No signs		W=Working		Stage I	Good	Alive and on treatment						19422		19409		19453		19450		19484		19483		19513		19515		19534		19534		19572
2	25					Yes	Yes	TDF/3TC/EFV		TDF/3TC/EFV				761			No signs		W=Working		Stage I	Good	Transfer out						19411		19411		19424		19424		19453		19453		19472		19472		19500		19500		19530
3	25					Yes	Yes	TDF/3TC/EFV		TDF/3TC/EFV		Yes			Yes		No signs		W=Working		Stage I	Good	Lost to follow up						19402		19402		19424		19430		19478		19455		19510		19506		19536		19536		19579
4	25					Yes	Yes		Yes	TDF/3TC/EFV		Yes			Yes		No signs		W=Working		Stage I	Not documented	Lost to follow up							Yes	19468
5	24					Yes	Yes	TDF/3TC/EFV		TDF/3TC/EFV		Yes			Yes		No signs		W=Working		Stage I	Not documented	Lost to follow up							Yes	19458
6	19	Yes				Yes	Yes	TDF/3TC/EFV		TDF/3TC/EFV				168			No signs		W=Working		Stage I	Not documented	Lost to follow up	Yes					19480		19421		19513		19511		19541		19541		19572		19572		19592		19600
7	23					Yes	Yes	TDF/3TC/EFV		TDF/3TC/EFV		Yes			Yes		No signs		W=Working		Stage I	Good	Lost to follow up						19380		19380		19408		19408		19435		19435		19466		19466		19494		19495
8	26				1035			TDF/3TC/EFV		TDF/3TC/EFV				1035			No signs		W=Working		Stage I	Good	Alive and on treatment						19375		19375		19403		19403		19481		19431		19515		19509		19540		19540		19575
9	23			Yes	539			TDF/3TC/EFV		TDF/3TC/EFV				539			No signs		W=Working		Stage I	Good	Alive and on treatment						19457		19456		19472		19472		19533		19535		19563		19557		19592		19592		19620
10	19				643		Yes	TDF/3TC/EFV		TDF/3TC/EFV		Yes		643			No signs		W=Working		Stage I	Good	Lost to follow up						19395		19395		19423		19423		19452		19454		19480		19480		19509		19508		19534
11	22					Yes	Yes	TDF/3TC/EFV		TDF/3TC/EFV				443			No signs		W=Working		Stage I	Good	Alive and on treatment						19443		19443		19458		19458		19493		19493		19555		19507		19592		19583		19626
12	22					Yes	Yes	TDF/3TC/EFV		TDF/3TC/EFV		Yes			Yes		No signs		W=Working		Stage I	Good	Alive and on treatment						19443		19443			Yes	19472			Yes		Yes	19829				19857		19858		19887
13	38					Yes	Yes	TDF/3TC/EFV		TDF/3TC/EFV		Yes			Yes		No signs		W=Working		Stage I	Good	Alive and on treatment						19446		19435		19472		19472		19508		19493		19535		19524		19536		19536		19568
14	23				814			TDF/3TC/EFV		TDF/3TC/EFV				841			No signs		W=Working		Stage I	Good	Alive and on treatment						19498		19468		19529		19529		19559		19559		19585		19585		19620		19613		19648
15	17					Yes	Yes	TDF/3TC/EFV		TDF/3TC/EFV		Yes			Yes		Not documented		W=Working		Stage I	Not documented	Lost to follow up							Yes	19407
26	25		Yes			Yes	Yes	TDF/3TC/EFV		TDF/3TC/EFV				572			No signs		W=Working		Stage I	Good	Alive and on treatment						19389			Yes	19397		19397		19410		19410		19438		19438		19470		19471		19499
2	20	Yes			222			TDF/3TC/EFV		TDF/3TC/EFV				222			No signs		W=Working		Stage I	Not documented	Lost to follow up						19422		19421			Yes	19452
1	26				346			TDF/3TC/EFV		TDF/3TC/EFV				996			No signs		W=Working		Stage I	Good	Lost to follow up						19415		19415		19438		19439		19494		19467		19521		19521		19564		19564		19586
3	21	Yes	Yes		408			TDF/3TC/EFV		TDF/3TC/EFV				530			No signs		W=Working		Stage I	Good	Alive and on treatment						19443		19443		19472		19473		19498			Yes	19533		19525		19564		19564		19599
4	24		Yes		778			TDF/3TC/EFV		TDF/3TC/EFV				888			No signs		W=Working		Stage I	Good	Transfer out	Yes					19445		19445		19473		19473		19503		19501		19536		19536		19592		19592		19627
5	32				591			TDF/3TC/EFV		TDF/3TC/EFV				802			No signs		W=Working		Stage I	Good	Alive and on treatment						19389		19389		19417		19417		19445		19445		19478		19476		19508		19506		19536
6	28				179			TDF/3TC/EFV		TDF/3TC/EFV				316			No signs		W=Working		Stage I	Good	Alive and on treatment						20202		19470		20202		19507		19507		19571		19571		19619		19619		19674		19674
7	20	Yes				Yes	Yes	TDF/3TC/EFV		TDF/3TC/EFV		Yes			Yes		Not documented		W=Working		Stage I	Not documented	Transfer out	Yes					19445		19445		19476		19476
8	34	Yes			468			TDF/3TC/EFV		TDF/3TC/EFV				506			No signs		W=Working		Stage I	Good	Transfer out						19452		19451		19485		19485		19521		19521		19555		19555		19590		19596		19619
9	25				51			TDF/3TC/EFV		TDF/3TC/EFV				253			No signs		W=Working		Stage II	Good	Alive and on treatment						19451		19452		19484		19480		19509		19515		19542		19542		19575		19576		19645
10	32	Yes			1301			TDF/3TC/EFV		TDF/3TC/EFV				1102			No signs		W=Working		Stage I	Good	Alive and on treatment						19415			Yes	19445		19445		19487			Yes	19515		19515		19547		19543		19575
11	32				181			AZT/3TC/EFV		AZT/3TC/EFV				270			No signs		W=Working		Stage I	Good	Alive and on treatment						19451		19451		19480		19480		19526		19527		19557		19557		19604		19604		19639
12	24	Yes			991			TDF/3TC/EFV		TDF/3TC/EFV				1109			No signs		W=Working		Stage I	Not documented	Lost to follow up	Yes				Yes	19389				19417		19417		19474		19501		19507		19536		19543		19599		19599
13	26				805			TDF/3TC/EFV		TDF/3TC/EFV				672			No signs		W=Working		Stage I	Good	Alive and on treatment						19388		19388		19411		19411		19443		19443		19463		19458		19492		19493		19516
14	23	Yes				Yes	Yes	TDF/3TC/EFV			Yes	Yes			Yes		No signs		W=Working		Stage I	Not documented	Lost to follow up	Yes						Yes	19424
15	23				587			TDF/3TC/EFV		TDF/3TC/EFV				813			No signs		W=Working		Stage I	Good	Alive and on treatment						19436		19436		19463		19464		19498		19505		19536		19536		19564		19564		19682
16	31					Yes	Yes	TDF/3TC/EFV		TDF/3TC/EFV		Yes			Yes		Not documented		W=Working		Stage I	Not documented	Lost to follow up						19421		19393
17	28	Yes			375			TDF/3TC/EFV		TDF/3TC/EFV				1157			No signs		W=Working		Stage I	Good	Alive and on treatment						19450		19450		19520		19492		19544		19544		19599		19599		19627		19627		19662
18	32	Yes			537			TDF/3TC/EFV		TDF/3TC/EFV				662			No signs		W=Working		Stage I	Good	Alive and on treatment						19442		19442		19501		19476		19574		19564		19597		19597		19600		19599		19627
19	24				214			AZT/3TC/NVP		AZT/3TC/NVP					Yes		No signs		W=Working		Stage II	Fair	Lost to follow up						19450		19450		19474		19480		19509		19513		19536		19537		19569		19569		19597
20	30	Yes	Yes		608			TDF/3TC/EFV		TDF/3TC/EFV				886			No signs		W=Working		Stage I	Good	Alive and on treatment						19445		19445		19486		19487		19520		19515		19550		19544		19582		19579		19611
21	19	Yes				Yes	Yes	TDF/3TC/EFV		TDF/3TC/EFV				532			No signs		W=Working	Yes	Not documented	Not documented	Lost to follow up						19417		19417			Yes	19445
22	23	Yes			631			TDF/3TC/EFV		TDF/3TC/EFV				332			No signs		W=Working		Stage I	Good	Alive and on treatment						19459			Yes	19464			Yes	19492			Yes	19528			Yes	19563			Yes	19627
23	29				601			TDF/3TC/EFV		TDF/3TC/EFV				501			No signs		W=Working		Stage I	Not documented	Alive and on treatment						19445			Yes	19476		19473		19501		19501		19536		19536		19566		19564		19564
24		Yes				Yes	Yes	TDF/3TC/EFV		TDF/3TC/EFV		Yes			Yes		No signs		W=Working		Stage I	Not documented	Lost to follow up								19430
25	20	Yes			544			TDF/3TC/EFV		TDF/3TC/EFV				1078			No signs		W=Working		Stage II	Good	Alive and on treatment						19400		19401		19435		19430		19463		19464		19494		19494		19528		19528		19558
26	21				360			TDF/3TC/EFV		TDF/3TC/EFV		Yes					No signs		W=Working		Stage I	Good	Transfer out				19393		19393		19401		19403		19431		19431		19462
6	32				376			TDF/3TC/EFV		TDF/3TC/EFV				605			No signs		W=Working		Stage I	Good	Lost to follow up	Yes			19442		19512		19527		19526		19584		19591		19654		19661		19731		19736		19783		19793
4	30				475			TDF/3TC/EFV		TDF/3TC/EFV				442			No signs		W=Working		Stage I	Good	Alive and on treatment				19429		19429		19463		19466		19494		19494		19522		19522		19550		19550		19578		19578
3	17	Yes	Yes	Yes	657			TDF/3TC/EFV		TDF/3TC/EFV				638			No signs		W=Working		Stage I	Good	Lost to follow up	Yes			19442		19442		19473		19456		19478		19478		19508		19507		19542		19540		19568		19569
2	24	Yes	Yes	Yes	391			TDF/3TC/EFV		TDF/3TC/EFV				933			No signs		W=Working		Stage II	Good	Alive and on treatment				19410		19414		19442		19456		19484		19487		19515		19516		19544		19557		19590		19596
5	21				459			TDF/3TC/EFV		TDF/3TC/EFV				305			No signs		W=Working		Stage I	Good	Alive and on treatment				19417		19421		19435		19436		19464		19459		19487		19487		19515		19515		19547		19554
8	23				328			TDF/3TC/EFV		TDF/3TC/EFV				328			No signs				Stage I	Good	Lost to follow up	Yes			19415		19415		19442		19442		19470		19470		19505		19502		19891
9	18	Yes			319			TDF/3TC/EFV		TDF/3TC/EFV		Yes			Yes		No signs		W=Working		Stage II	Good	Lost to follow up				19450		19631		19645		19653		19675		19675		19710		19710		19759		19774		19830		19830
10	26				448			TDF/3TC/EFV		TDF/3TC/EFV				947			No signs		W=Working		Stage I	Good	Alive and on treatment				19386		19366		19394		19394		19445		19445		19473		19458		19501		19501		19529		19533
7	23			Yes	613			TDF/3TC/EFV		TDF/3TC/EFV				717			No signs		W=Working		Stage I	Good	Lost to follow up				19450		19456		19484		19484		19519		19519		19550		19547		19575		19575		19638		19729
13	38			Yes	180			AZT/3TC/EFV		AZT/3TC/EFV				512			No signs		W=Working		Stage II	Good	Alive and on treatment				19365		19365		19379		19379		19386		19386		19400		19400		19428		19428		19456		19456
12	22	Yes			328			AZT/3TC/EFV		AZT/3TC/EFV				574			No signs		W=Working		Stage I	Good	Alive and on treatment				19375		19382		19396		19396		19424		19436		19450		19451		19480		19480		19508		19508
14	23			Yes	630			TDF/3TC/EFV		TDF/3TC/EFV		Yes		804			No signs		W=Working		Stage I	Good	Alive and on treatment						19761		19789		19570		19567		19598		19646		20020		19669		19674		19687		19687
11	31				966			TDF/3TC/EFV		TDF/3TC/EFV				1055			No signs		W=Working		Stage I	Good	Alive and on treatment				19396		19393		19421		19421		19452		19452		19480		19485		19513		19513		19541		19541
17	24				513		Yes	TDF/3TC/EFV		TDF/3TC/EFV		Yes			Yes		No signs		W=Working		Stage II	Good	Alive and on treatment				19704		19704		19435		19435		19463		19463		19491		19491		19526		19603		19617		19617
19	23			Yes	572			TDF/3TC/EFV		22/01/2015				1032			No signs		W=Working		Stage I	Good	Alive and on treatment				19421		19421		19450			Yes	19481		19481		19508		19508		19543		19543		19571		19571
16	22				525			TDF/3TC/EFV		TDF/3TC/EFV				657			No signs		W=Working		Stage II	Good	Alive and on treatment					Yes	19395		19423		19452		19480		19478		19534		19541		19569		19598		19626		19626
27	24				528			TDF/3TC/EFV		TDF/3TC/EFV				450			No signs		W=Working		Stage I	Good	Alive and on treatment				19424		19424		19453		19451		19480		19480		19480		19540		19597		19597		19653		19653
28	23	Yes			920			TDF/3TC/EFV		TDF/3TC/EFV		Yes			Yes		No signs		W=Working		Stage I	Good	Lost to follow up				19411		19498		19508		19508		19536		19542		19570		19583		19611		19611		19639		19639
25	21			Yes	559			TDF/3TC/EFV		TDF/3TC/EFV				654			No signs		W=Working		Stage I	Good	Alive and on treatment				19419		19416			Yes	19450		19478		19478		19534		19550		19578		19578		19605		19605
29	22	Yes			748			TDF/3TC/EFV		TDF/3TC/EFV				565			No signs		W=Working		Stage I	Good	Alive and on treatment				19006		19410		19438		19456		19507		19508		19536		19541		19569		19599		19631		19631
35	26	Yes			332			TDF/3TC/EFV		TDF/3TC/EFV		Yes					No signs		W=Working		Stage I	Good	Lost to follow up					Yes	19429		19458		19465		19493		19493		19521
30	22	Yes			171			TDF/3TC/EFV		TDF/3TC/EFV				499			No signs		W=Working		Stage I	Good	Alive and on treatment				19442		19442		19470		19470		19498		19498		19526		19526		19561		19561		19589		19589
37	20	Yes			301			TDF/3TC/EFV		TDF/3TC/EFV				735			No signs		W=Working		Stage I	Good	Transfer out				19415		19598		19626		19626		19654		19654		19682		19682		19738		19739		19802		19802
38	24	Yes			928			TDF/3TC/EFV		TDF/3TC/EFV				834			No signs		W=Working		Stage I	Good	Lost to follow up				19396		19396		19424			Yes	19452		19453		19480		19480		19515		19515		19543		19548
21	35				203			TDF/3TC/EFV		TDF/3TC/EFV		Yes			Yes		No signs		W=Working		Stage I	Good	Transfer out				19380		19380		19394		19394		19422		19422		19478		19478		19513		19489
23	28	Yes	Yes		473			TDF/3TC/EFV		TDF/3TC/EFV				834			No signs		W=Working		Stage III	Poor	Transfer out				19396		19404		19416		19416		19443		19451		19485		19455		19513		19513		19570		19592
[truncated: 170 more rows]
[truncated: 184 more columns]
